# Supplementary material for: RNA-seq analysis of short fiber mutants Ligon-lintless-1 (Li1) and – 2 (Li2) revealed important role of aquaporins in cotton (Gossypium hirsutum L.) fiber elongation
Source: BMC Plant Biol. 2015 Feb 27;15:65. doi: 10.1186/s12870-015-0454-0 (PMC4352256; doi:10.1186/s12870-015-0454-0)
Supplement: Additional file 1: — The results of mapping reads. [file 12870_2015_454_MOESM1_ESM.xlsx]

## Sheet: count reads
Library	F WT-1	F WT-2	F WT-3	F Li1-1	F Li1-2	F Li1-3	F Li2-1	F Li2-2	F Li2-3	GH Li2-1	GH Li2-2	GH WT-1	GH WT-2	Total
Number reads	43394750	44979796	53056476	50661768	46430116	43220858	46381468	47854286	44658752	155057542	168114870	149831738	165935842	1059578262
Mapped reads	40149880	41563999	49035934	46165051	42225260	39544173	43036053	44280883	41194349	133395207	152803349	137136413	151609261	962139812
