# Supplementary material for: RNA-seq analysis of short fiber mutants Ligon-lintless-1 (Li1) and – 2 (Li2) revealed important role of aquaporins in cotton (Gossypium hirsutum L.) fiber elongation
Source: BMC Plant Biol. 2015 Feb 27;15:65. doi: 10.1186/s12870-015-0454-0 (PMC4352256; doi:10.1186/s12870-015-0454-0)
Supplement: Additional file 2: — The ANOVA analysis of RNA-seq data. [file 12870_2015_454_MOESM2_ESM.csv]

Gene_ID	Chr	start	end	(-/+)	Pathway	Bin_name	Description	PFAM	Panther	KOG	KEGG ec	KEGG ort	TAIR10 best hit	TAIR10 symbol	TAIR10 Description	Chi_Sq_Div_DF	_DF_	SampleVariance	PropVar_Residual__VC_	Variance_Residual	SumVariance	RSquare	F_T3_NIL	F_T3_Environment	F_T3_NIL_Environment	NDF_T3_NIL	NDF_T3_Environment	NDF_T3_NIL_Environment	DDF_T3_NIL	DDF_T3_Environment	DDF_T3_NIL_Environment	PrF_T3_NIL	PrF_T3_Environment	PrF_T3_NIL_Environment	Lsmean NIL Li1	Lsmean NIL Li2	Lsmean NIL WT	Lsmean Environment F	Lsmean Environment GH	Li1 F Lsmean NIL*Environment	Li2 F Lsmean NIL*Environment	Li2 GH Lsmean NIL*Environment	WT F Lsmean NIL*Environment	WT GHLsmean NIL*Environment	Std Lsmean NIL Li1	Std Lsmean NIL Li2	Std Lsmean NIL WT	Std Lsmean Environment F	Std Lsmean Environment GH
Gorai.008G165200_D	Chr08	43430844	43432850	+	Photosyntheis	PS.lightreaction.photosystem II.LHC-II	moderately similar to ( 388) AT3G61470 | Symbols: LHCA2 | LHCA2; chlorophyll binding | chr3:22745736-22747032 FORWARDmoderately similar to ( 424) CB12_PETHY Chlorophyll a-b binding protein, chloroplast precursor (LHCI type II CAB) - Petunia hybrida (Petunia)moderately similar to ( 407) loc_os07g38960 12007.m29236 protein chlorophyll a-b binding protein, chloroplast precursor, putative, expressedC…	PF00504	PTHR21649			K08908	AT3G61470.1	LHCA2	photosystem I light harvesting complex gene 2	6.445805682	8	0.575130026		1		0.585317018	7.100041226	0.032958543	0.344590732	2	1	1	8	8	8	0.016863262	0.86045536	0.573380226		3.851428807	2.790398678	3.08907034		2.69	3.92	3.78	2.66	2.92		1.168269343	-0.771860018	-0.225728814
Gorai.013G026000_A	Chr13	1950430	1952331	-	Photosyntheis	PS.lightreaction.photosystem II.LHC-II	moderately similar to ( 397) AT3G54890 | Symbols: LHCA1 | LHCA1; chlorophyll binding | chr3:20339881-20340922 REVERSEweakly similar to ( 135) CB2B_PINSY Chlorophyll a-b binding protein type 2 member 1B, chloroplast precursor (Chlorophyll a-b binding protein type II 1B) (CAB) (LHCP) - Pinus sylvestris (Scots pine)moderately similar to ( 373) loc_os06g21590 12006.m32064 protein chlorophyll a-b bind…	PF00504	PTHR21649			K08907	AT3G54890.1	LHCA1	photosystem I light harvesting complex gene 1	3.119520884	8	0.366667907		1		0.548928424	5.797164014	1.815019631	0.549956133	2	1	1	8	8	8	0.027786795	0.214819913	0.479537619		3.363216611	2.481608381	2.888629688		3.19	3.08	3.65	2.4	2.56		0.915955307	-1.0471379	-0.140816094
Gorai.003G092700_A	Chr03	28175385	28180230	+	Photosyntheis	PS.lightreaction.photosystem II.LHC-II	moderately similar to ( 483) AT1G76570 | Symbols: | chlorophyll A-B binding family protein | chr1:28729132-28730754 FORWARDmoderately similar to ( 201) CB21_GOSHI Chlorophyll a-b binding protein 151, chloroplast precursor (LHCII type II CAB-151) (LHCP) - Gossypium hirsutum (Upland cotton)moderately similar to ( 437) loc_os09g12540 12009.m04517 protein chlorophyll a-b binding protein, chloroplast …	PF00504	PTHR21649			K14172	AT1G76570.1		Chlorophyll A-B binding family protein	11.18107	8	0.458578951		1		0.788824468	14.06249584	3.51466813	0.451653245	2	1	1	8	8	8	0.002405077	0.097691832	0.520483473		4.916130555	3.919020747	4.508211232		5.16	4.6	5.23	3.77	4.07		0.703051845	-1.072670193	-0.02339907
Gorai.003G092700_D	Chr03	28175385	28180230	+	Photosyntheis	PS.lightreaction.photosystem II.LHC-II	moderately similar to ( 483) AT1G76570 | Symbols: | chlorophyll A-B binding family protein | chr1:28729132-28730754 FORWARDmoderately similar to ( 201) CB21_GOSHI Chlorophyll a-b binding protein 151, chloroplast precursor (LHCII type II CAB-151) (LHCP) - Gossypium hirsutum (Upland cotton)moderately similar to ( 437) loc_os09g12540 12009.m04517 protein chlorophyll a-b binding protein, chloroplast …	PF00504	PTHR21649			K14172	AT1G76570.1		Chlorophyll A-B binding family protein	6.137510055	8	0.542301494		1		0.791865889	10.21516948	7.350262909	4.348577572	2	1	1	8	8	8	0.006269484	0.02661123	0.07052897		4.137774351	3.067974896	3.492414634		4.04	3.46	4.82	2.98	3.16		0.772817488	-0.901852567	-0.237432225
Gorai.002G183400_A	Chr02	48350376	48352105	-	Photosyntheis	PS.lightreaction.photosystem II.LHC-II	moderately similar to ( 386) AT3G61470 | Symbols: LHCA2 | LHCA2; chlorophyll binding | chr3:22745736-22747032 FORWARDmoderately similar to ( 424) CB12_PETHY Chlorophyll a-b binding protein, chloroplast precursor (LHCI type II CAB) - Petunia hybrida (Petunia)moderately similar to ( 403) loc_os07g38960 12007.m29236 protein chlorophyll a-b binding protein, chloroplast precursor, putative, expressedC…	PF00504	PTHR21649			K08908	AT3G61470.1	LHCA2	photosystem I light harvesting complex gene 2	18.64574301	8	1.108371979		1		0.813782229	14.83324491	0.603534793	1.121796009	2	1	1	8	8	8	0.002034883	0.45958461	0.320460495		3.327613167	5.229117182	4.275630347		3.96	3.27	3.38	5.6	4.86		-1.000704768	1.089600683	0.041441587
Gorai.002G263900_A	Chr02	62433770	62435375	+	Photosyntheis	PS.lightreaction.photosystem II.LHC-II	moderately similar to ( 449) AT5G01530 | Symbols: | chlorophyll A-B binding protein CP29 (LHCB4) | chr5:209084-210243 FORWARDmoderately similar to ( 244) CB29_CHLRE Chlorophyll a-b binding protein CP29 - Chlamydomonas reinhardtiimoderately similar to ( 444) loc_os07g37240 12007.m29225 protein expressed proteinChloroa_b-bind no original description	PF00504	PTHR21649			K08915	AT3G08940.2	LHCB4.2	light harvesting complex photosystem II	3.820454602	8	0.581563369		1		0.940230453	72.28797159	2.603656734	0.573781291	2	1	1	8	8	8	7.56E-06	0.145281687	0.470480807		3.897136927	3.857562166	4.537832578		5.56	3.98	3.82	4.08	3.64		-0.440325477	-0.504149342	0.592951073
Gorai.002G263900_D	Chr02	62433770	62435375	+	Photosyntheis	PS.lightreaction.photosystem II.LHC-II	moderately similar to ( 449) AT5G01530 | Symbols: | chlorophyll A-B binding protein CP29 (LHCB4) | chr5:209084-210243 FORWARDmoderately similar to ( 244) CB29_CHLRE Chlorophyll a-b binding protein CP29 - Chlamydomonas reinhardtiimoderately similar to ( 444) loc_os07g37240 12007.m29225 protein expressed proteinChloroa_b-bind no original description	PF00504	PTHR21649			K08915	AT3G08940.2	LHCB4.2	light harvesting complex photosystem II	10.59222057	8	0.478038178		1		0.686119704	14.15434816	1.455287356	0.493122084	2	1	1	8	8	8	0.002356771	0.262142614	0.50245434		3.944542204	3.773662963	4.133291066		5.05	3.65	4.23	3.7	3.85		-0.214494819	-0.590764543	0.201123147
Gorai.007G163200_D	Chr07	14251518	14252809	+	Photosyntheis	PS.lightreaction.photosystem II.LHC-II	moderately similar to ( 305) AT1G61520 | Symbols: LHCA3 | LHCA3; chlorophyll binding | chr1:22700493-22701149 FORWARDweakly similar to ( 105) CB12_PETHY Chlorophyll a-b binding protein, chloroplast precursor (LHCI type II CAB) - Petunia hybrida (Petunia)moderately similar to ( 282) loc_os02g10390 12002.m33354 protein chlorophyll a-b binding protein 8, chloroplast precursor, putative, expressedChl…	PF00504	PTHR21649			K08909	AT1G61520.1	LHCA3	photosystem I light harvesting complex gene 3	11.50187425	8	1.564652229		1		0.834019255	43.63474767	1.552199272	1.484197122	2	1	1	8	8	8	4.97E-05	0.2480595	0.257825489		3.137387004	3.731681548	4.444665917		5.92	3.67	2.6	3.74	3.73		-0.745925439	-0.142492321	0.581455738
Gorai.007G163200_A	Chr07	14251518	14252809	+	Photosyntheis	PS.lightreaction.photosystem II.LHC-II	moderately similar to ( 305) AT1G61520 | Symbols: LHCA3 | LHCA3; chlorophyll binding | chr1:22700493-22701149 FORWARDweakly similar to ( 105) CB12_PETHY Chlorophyll a-b binding protein, chloroplast precursor (LHCI type II CAB) - Petunia hybrida (Petunia)moderately similar to ( 282) loc_os02g10390 12002.m33354 protein chlorophyll a-b binding protein 8, chloroplast precursor, putative, expressedChl…	PF00504	PTHR21649			K08909	AT1G61520.1	LHCA3	photosystem I light harvesting complex gene 3	3.567498709	8	0.588725633		1		0.964925879	85.59207954	28.29165982	0.034901601	2	1	1	8	8	8	3.97E-06	0.000711901	0.856452771		4.267320059	4.017693449	4.333756957		5.54	3.87	4.66	3.59	4.44		-0.124499894	-0.54764497	-0.011881907
Gorai.012G103900_A	Chr12	23255945	23256747	-	Photosyntheis	PS.lightreaction.photosystem II.PSII polypeptide subunits	moderately similar to ( 241) ATCG00020 | Symbols: PSBA | Encodes chlorophyll binding protein D1, a part of the photosystem II reaction center core | chrC:383-1444 REVERSEmoderately similar to ( 240) PSBA_LOTJA Photosystem Q(B) protein (32 kDa thylakoid membrane protein) (Photosystem II protein D1) - Lotus japonicusmoderately similar to ( 239) loc_os08g35420 12008.m07531 protein photosystem Q, put…	PF00124					ATCG00020.1		photosystem II reaction center protein A	55.87711839	8	0.425644023		1		0.615564696	7.899640072	0.000394718	1.244569558	2	1	1	8	8	8	0.012767465	0.984635641	0.296978946		5.635851432	6.392203687	5.723609099		5.15	5.77	5.5	6.25	6.53		-0.488107809	1.092385349	-0.304727126
Gorai.003G087600_A	Chr03	23532466	23532783	-	Photosyntheis	PS.lightreaction.photosystem II.PSII polypeptide subunits	moderately similar to ( 208) ATCG00680 | Symbols: PSBB | encodes for CP47, subunit of the photosystem II reaction center. | chrC:72371-73897 FORWARDmoderately similar to ( 209) PSBB_POPDE Photosystem II P680 chlorophyll A apoprotein (CP-47 protein) - Populus deltoides (Poplar)moderately similar to ( 203) loc_os10g21310 12010.m05149 protein photosystem II P680 chlorophyll A apoprotein, putative, e…	PF00421					ATCG00680.1		photosystem II reaction center protein B	33.95313637	8	0.995779553		1		0.771702466	5.015686196	7.226955038	1.147578948	2	1	1	8	8	8	0.038747601	0.027569162	0.31530742		3.942633267	5.163764523	4.992930344		4.41	4.97	2.92	5.6	4.72		-0.77121108	0.683853452	0.480292406
Gorai.010G129900_A	Chr10	28181736	28182795	+	Photosyntheis	PS.lightreaction.photosystem II.PSII polypeptide subunits	moderately similar to ( 461) ATCG00680 | Symbols: PSBB | encodes for CP47, subunit of the photosystem II reaction center. | chrC:72371-73897 FORWARDmoderately similar to ( 467) PSBB_TOBAC Photosystem II P680 chlorophyll A apoprotein (CP-47 protein) - Nicotiana tabacum (Common tobacco)moderately similar to ( 458) loc_osp1g00600 11562.m00051 protein photosystem II 47 kDa proteinpsbB PSII no origina…	PF00421					ATCG00680.1		photosystem II reaction center protein B	15.1498907	8	0.618146632		1		0.63714387	9.150232734	1.870440621	0.495342879	2	1	1	8	8	8	0.00856064	0.208607768	0.501521596		4.17694482	4.962746816	4.33418242		3.49	4.46	3.89	5.05	4.87		-0.414560065	1.014177108	-0.128672265
Gorai.013G125600_A	Chr13	32612758	32618378	-	Photosyntheis	PS.lightreaction.photosystem II.PSII polypeptide subunits	moderately similar to ( 338) AT3G56650 | Symbols: | thylakoid lumenal 20 kDa protein | chr3:20984807-20985913 FORWARDmoderately similar to ( 314) loc_os01g59090 12001.m12048 protein expressed protein no original description	PF01789					AT3G56650.1		Mog1/PsbP/DUF1795-like photosystem II reaction center PsbP family protein	9.283110106	8	1.700870196		1		0.810485253	11.2501998	0.290381284	1.756574198	2	1	1	8	8	8	0.004733014	0.604643389	0.221650784		3.318302088	1.641709337	3.260677037		4.4	3.01	3.62	2.37	0.92		0.445051977	-1.046149288	0.393798893
Gorai.013G125600_D	Chr13	32612758	32618378	-	Photosyntheis	PS.lightreaction.photosystem II.PSII polypeptide subunits	moderately similar to ( 338) AT3G56650 | Symbols: | thylakoid lumenal 20 kDa protein | chr3:20984807-20985913 FORWARDmoderately similar to ( 314) loc_os01g59090 12001.m12048 protein expressed protein no original description	PF01789					AT3G56650.1		Mog1/PsbP/DUF1795-like photosystem II reaction center PsbP family protein	9.54602232	8	2.184039012		1		0.967791469	33.8314589	0.374583757	2.714503159	2	1	1	8	8	8	0.000124976	0.557506129	0.138053946		4.236325994	2.079441542	4.087380697		5.57	3.92	4.55	2.77	1.39		0.476929104	-1.080192423	0.369400893
Gorai.009G175700_A	Chr09	13605358	13606936	-	Photosyntheis	PS.lightreaction.photosystem II.PSII polypeptide subunits	moderately similar to ( 216) AT4G05180 | Symbols: PSBQ, PSBQ-2, PSII-Q | PSBQ-2; calcium ion binding | chr4:2672093-2673170 REVERSEmoderately similar to ( 213) PSBQ_SPIOL Oxygen-evolving enhancer protein 3, chloroplast precursor (OEE3) (16 kDa subunit of oxygen evolving system of photosystem II) (OEC 16 kDa subunit) - Spinacia oleracea (Spinach)weakly similar to ( 146) loc_os07g36080 12007.m07970…	PF05757					AT4G05180.1	PSBQ,PSBQ-2,PSII-Q	photosystem II subunit Q-2	2.714161346	8	1.412610198		1		0.913670472	33.18630813	6.428701509	3.38577836	2	1	1	8	8	8	0.000133878	0.034955439	0.103037722		1.912531845	2.298403331	3.239294323		4.35	2.91	0.92	2.46	2.14		-0.608450142	-0.227019397	0.7030435
Gorai.012G044000_A	Chr12	5511339	5512120	-	Photosyntheis	PS.lightreaction.photosystem II.PSII polypeptide subunits	weakly similar to ( 118) ATCG00680 | Symbols: PSBB | encodes for CP47, subunit of the photosystem II reaction center. | chrC:72371-73897 FORWARDweakly similar to ( 118) PSBB_TOBAC Photosystem II P680 chlorophyll A apoprotein (CP-47 protein) - Nicotiana tabacum (Common tobacco)weakly similar to ( 110) loc_osp1g00600 11562.m00051 protein photosystem II 47 kDa proteinpsbB PSII no original description	PF00421					ATCG00680.1		photosystem II reaction center protein B	3.116411084	8	1.430701858		1		0.840021577	7.868536455	36.14126175	1.172703092	2	1	1	8	8	8	0.012901829	0.000319185	0.310403214		2.723374726	3.589464679	2.013821974		1.3	2.08	3.37	2.66	4.52		-0.056882037	0.791114413	-0.751611508
Gorai.007G142300_D	Chr07	11852848	11853793	-	Photosyntheis	PS.lightreaction.photosystem II.PSII polypeptide subunits	very weakly similar to (90.9) AT2G30570 | Symbols: PSBW | PSBW (PHOTOSYSTEM II REACTION CENTER W) | chr2:13019326-13020053 REVERSEvery weakly similar to (92.8) PSBW_SPIOL Photosystem II reaction center W protein, chloroplast precursor (PSII 6.1 kDa protein) - Spinacia oleracea (Spinach)PsbW no original description	PF07123				K02721	AT2G30570.1	PSBW	photosystem II reaction center W	4.544991541	8	0.423806261		1		0.674128352	8.132143602	0.383078922	1.667091841	2	1	1	8	8	8	0.011816526	0.553171914	0.2327054		2.823907178	3.822060807	3.293033783		3.06	2.73	2.92	4.09	3.56		-0.934774865	1.082646724	0.013401963
Gorai.011G195700_D	Chr11	47215061	47216609	+	Photosyntheis	PS.lightreaction.photosystem II.PSII polypeptide subunits	weakly similar to ( 194) AT1G05385 | Symbols: | photosystem II 11 kDa protein-related | chr1:1582747-1583648 REVERSEweakly similar to ( 161) loc_os03g53640 12003.m10335 protein expressed protein no original description						AT1G05385.1	LPA19,Psb27-H1	photosystem II 11 kDa protein-related	6.607336532	8	0.371626345		1		0.725738317	10.67077371	5.451196526	0.050432233	2	1	1	8	8	8	0.005526216	0.047803665	0.827942493		3.424560282	3.784579218	3.675899184		4.46	3.14	3.71	3.43	4.14		-0.704049706	0.153339684	-0.105483113
Gorai.011G195700_A	Chr11	47215061	47216609	+	Photosyntheis	PS.lightreaction.photosystem II.PSII polypeptide subunits	weakly similar to ( 194) AT1G05385 | Symbols: | photosystem II 11 kDa protein-related | chr1:1582747-1583648 REVERSEweakly similar to ( 161) loc_os03g53640 12003.m10335 protein expressed protein no original description						AT1G05385.1	LPA19,Psb27-H1	photosystem II 11 kDa protein-related	8.417054819	8	0.596600467		1		0.925652697	56.75019852	1.290566505	1.4209056	2	1	1	8	8	8	1.88E-05	0.288827795	0.267411915		4.357762741	4.904038804	5.225617072		6.2	4.35	4.36	5.13	4.68		-0.863446942	0.004530349	0.51548562
Gorai.009G327700_D	Chr09	32938627	32940002	+	Photosyntheis	PS.lightreaction.photosystem II.PSII polypeptide subunits	moderately similar to ( 263) ATCG00270 | Symbols: PSBD | PSII D2 protein | chrC:32711-33772 FORWARDmoderately similar to ( 264) PSBD_WHEAT Photosystem II D2 protein (Photosystem Q(A) protein) (PSII D2 protein) - Triticum aestivum (Wheat)moderately similar to ( 269) loc_os01g58040 12001.m11951 protein photosystem II D2 protein, putative, expressedpsbD no original description	PF00124					ATCG00270.1		photosystem II reaction center protein D	20.02749923	8	0.665429888		1		0.767038871	17.40139999	0.063973285	5.672112419	2	1	1	8	8	8	0.001220313	0.806700712	0.044433207		4.739016969	5.812564259	4.912298331		4.13	5.04	4.44	5.57	6.06		-0.514669053	1.074072928	-0.25823007
Gorai.002G146600_A	Chr02	26980556	26981499	+	Photosyntheis	PS.lightreaction.photosystem II.PSII polypeptide subunits	weakly similar to ( 164) ATCG00020 | Symbols: PSBA | Encodes chlorophyll binding protein D1, a part of the photosystem II reaction center core | chrC:383-1444 REVERSEweakly similar to ( 165) PSBA_ADICA Photosystem Q(B) protein (32 kDa thylakoid membrane protein) (Photosystem II protein D1) (PSII D1 protein) - Adiantum capillus-veneris (Maidenhair fern)weakly similar to ( 173) loc_os12g19580 12012…	PF00124					ATCG00020.1		photosystem II reaction center protein A	214.2207952	8	0.51802662		1		0.620389586	7.169984705	0.923728516	0.946290962	2	1	1	8	8	8	0.01644484	0.364642937	0.35915582		6.916218251	7.654465687	6.857030218		6.25	6.92	6.91	7.41	7.9		-0.353060025	1.051283884	-0.465651481
Gorai.007G282700_A	Chr07	48413606	48414228	-	Photosyntheis	PS.lightreaction.photosystem II.PSII polypeptide subunits	moderately similar to ( 301) ATCG00680 | Symbols: PSBB | encodes for CP47, subunit of the photosystem II reaction center. | chrC:72371-73897 FORWARDmoderately similar to ( 304) PSBB_TOBAC Photosystem II P680 chlorophyll A apoprotein (CP-47 protein) - Nicotiana tabacum (Common tobacco)moderately similar to ( 296) loc_osp1g00600 11562.m00051 protein photosystem II 47 kDa proteinpsbB PSII no origina…	PF00421					ATCG00680.1		photosystem II reaction center protein B	1.669644979	8	1.454040841		1		0.872218296	26.71770418	29.36569145	2.794578224	2	1	1	8	8	8	0.000287531	0.000631542	0.13312628		2.08719364	3.602260499	1.908960866		1.39	1.2	2.97	3.14	4.07		-0.436425923	1.006018032	-0.606115324
Gorai.004G219000_D	Chr04	55253149	55254368	-	Photosyntheis	PS.lightreaction.photosystem II.PSII polypeptide subunits	very weakly similar to (83.2) AT2G30570 | Symbols: PSBW | PSBW (PHOTOSYSTEM II REACTION CENTER W) | chr2:13019326-13020053 REVERSEvery weakly similar to (86.3) PSBW_SPIOL Photosystem II reaction center W protein, chloroplast precursor (PSII 6.1 kDa protein) - Spinacia oleracea (Spinach)PsbW no original description	PF07123					AT2G30570.1	PSBW	photosystem II reaction center W	6.614235901	8	0.997058678		1		0.925693104	77.94432582	0.382025343	0.688747573	2	1	1	8	8	8	5.68E-06	0.553705748	0.430657538		4.29382716	3.594712528	4.578807505		5.99	4.12	4.47	3.62	3.57		0.017367809	-0.854608275	0.37281173
Gorai.004G219000_A	Chr04	55253149	55254368	-	Photosyntheis	PS.lightreaction.photosystem II.PSII polypeptide subunits	very weakly similar to (83.2) AT2G30570 | Symbols: PSBW | PSBW (PHOTOSYSTEM II REACTION CENTER W) | chr2:13019326-13020053 REVERSEvery weakly similar to (86.3) PSBW_SPIOL Photosystem II reaction center W protein, chloroplast precursor (PSII 6.1 kDa protein) - Spinacia oleracea (Spinach)PsbW no original description	PF07123					AT2G30570.1	PSBW	photosystem II reaction center W	4.61559055	8	2.102370466		1		0.918608818	89.94066362	22.31799166	9.46880235	2	1	1	8	8	8	3.29E-06	0.001494067	0.015182562		3.505784788	3.073798724	3.675857676		5.83	2.37	4.64	2.83	3.31		-0.135538919	-0.527409052	0.01874033
Gorai.006G135200_D	Chr06	39117620	39117997	+	Photosyntheis	PS.lightreaction.photosystem II.PSII polypeptide subunits	weakly similar to ( 197) ATCG00020 | Symbols: PSBA | Encodes chlorophyll binding protein D1, a part of the photosystem II reaction center core | chrC:383-1444 REVERSEweakly similar to ( 198) PSBA_VICFA Photosystem Q(B) protein (32 kDa thylakoid membrane protein) (Photosystem II protein D1) - Vicia faba (Broad bean)weakly similar to ( 196) loc_os08g35420 12008.m07531 protein photosystem Q, putativ…	PF00124					ATCG00020.1		photosystem II reaction center protein A	12.29702611	8	0.663883697		1		0.553669572	4.700946898	5.137473058	0.753008211	2	1	1	8	8	8	0.044665674	0.053171888	0.410798554		3.614556962	4.156374359	3.879963467		3.04	4.18	3.04	4.41	3.9		-0.322263604	0.735306165	0.195781586
Gorai.006G135200_A	Chr06	39117620	39117997	+	Photosyntheis	PS.lightreaction.photosystem II.PSII polypeptide subunits	weakly similar to ( 197) ATCG00020 | Symbols: PSBA | Encodes chlorophyll binding protein D1, a part of the photosystem II reaction center core | chrC:383-1444 REVERSEweakly similar to ( 198) PSBA_VICFA Photosystem Q(B) protein (32 kDa thylakoid membrane protein) (Photosystem II protein D1) - Vicia faba (Broad bean)weakly similar to ( 196) loc_os08g35420 12008.m07531 protein photosystem Q, putativ…	PF00124					ATCG00020.1		photosystem II reaction center protein A	31.92639707	8	0.672865712		1		0.581710242	5.513425399	7.050093221	0.000907672	2	1	1	8	8	8	0.031253042	0.029020689	0.976703337		4.452366552	5.226064528	5.000046979		4.33	4.95	3.95	5.72	4.74		-0.619701785	0.776548274	0.36866687
Gorai.001G163700_A	Chr01	23474501	23475950	+	Photosyntheis	PS.lightreaction.photosystem II.PSII polypeptide subunits	very weakly similar to (94.4) ATCG00580 | Symbols: PSBE | PSII cytochrome b559. There have been many speculations about the function of Cyt b559, but the most favored at present is that it plays a protective role by acting as an electron acceptor or electron donor under conditions when electron flow through PSII is not optimized. | chrC:64071-64322 REVERSEvery weakly similar to (94.4) PSBE_SOLTU …	PF00283,PF00284					ATCG00580.1		photosystem II reaction center protein E	46.14213834	8	0.647350929		1		0.887752402	13.68784299	1.442302595	0.530093222	2	1	1	8	8	8	0.002615414	0.264115117	0.487328307		5.949192689	4.853269774	5.653674931		6.54	5.87	6.02	4.55	5.16		0.562311967	-1.082802835	0.118703541
Gorai.001G182100_D	Chr01	27865015	27866569	+	Photosyntheis	PS.lightreaction.photosystem II.PSII polypeptide subunits	moderately similar to ( 207) AT4G28660 | Symbols: PSB28 | PSB28 (PHOTOSYSTEM II REACTION CENTER PSB28 PROTEIN) | chr4:14150008-14150933 FORWARDmoderately similar to ( 223) loc_os01g71190 12001.m13162 protein photosystem II reaction center W protein, putative, expressedpsbW Psb28 no original description	PF03912				K08903	AT4G28660.1	PSB28	photosystem II reaction center PSB28 protein	4.356247007	8	0.213061783		1		0.713376245	5.962488179	0.550360279	0.504308921	2	1	1	8	8	8	0.025987751	0.479381416	0.497787971		3.907843359	3.064161867	3.460902641		3.59	3.73	4.09	3.06	3.07		1.018958731	-1.069477004	-0.087391207
Gorai.012G069100_A	Chr12	10124643	10126332	-	Photosyntheis	PS.lightreaction.photosystem II.PSII polypeptide subunits	moderately similar to ( 268) AT2G39470 | Symbols: PPL2 | PPL2 (PsbP-like protein 2); calcium ion binding | chr2:16476335-16477402 FORWARDmoderately similar to ( 224) loc_os03g17174 12003.m101683 protein calcium ion binding protein, putative, expressedPsbP no original description	PF01789					AT2G39470.1	PPL2	PsbP-like protein 2	1.17638024	8	0.471004801		1		0.787690872	12.86149975	1.021709737	2.010553966	2	1	1	8	8	8	0.003167052	0.341705247	0.193962168		2.799212067	1.556765906	2.244473524		2.64	2.48	3.11	1.61	1.5		0.893943528	-1.106270354	0.000870033
Gorai.011G213400_A	Chr11	51417607	51418301	-	Photosyntheis	PS.lightreaction.photosystem II.PSII polypeptide subunits	moderately similar to ( 307) ATCG00280 | Symbols: PSBC | chloroplast gene encoding a CP43 subunit of the photosystem II reaction center. promoter contains a blue-light responsive element. | chrC:33720-35141 FORWARDmoderately similar to ( 314) PSBC_ORYSA Photosystem II 44 kDa reaction center protein (P6 protein) (CP43) - Oryza sativa (Rice)moderately similar to ( 314) loc_osp1g00180 11562.m00007 p…	PF00421				K02705	ATCG00280.1		photosystem II reaction center protein C	13.13114207	8	1.069970596		1		0.880487301	37.66778555	5.553376333	0.033646335	2	1	1	8	8	8	8.49E-05	0.046205652	0.859024886		4.62557424	5.921514327	4.547494268		3.53	4.43	4.82	5.69	6.15		-0.381510003	1.077705759	-0.469427282
Gorai.011G126200_A	Chr11	17989547	17991200	-	Photosyntheis	PS.lightreaction.photosystem II.PSII polypeptide subunits	moderately similar to ( 375) AT1G06680 | Symbols: PSBP-1, OEE2, PSII-P | PSBP-1 (PHOTOSYSTEM II SUBUNIT P-1); poly(U) binding | chr1:2048076-2049186 FORWARDmoderately similar to ( 389) PSBP1_TOBAC Oxygen-evolving enhancer protein 2-1, chloroplast precursor (OEE2) (23 kDa subunit of oxygen evolving system of photosystem II) (OEC 23 kDa subunit) (23 kDa thylakoid membrane protein) - Nicotiana tabac…	PF01789				K02717	AT1G06680.1	OE23,OEE2,PSBP-1,PSII-P	photosystem II subunit P-1	7.280412778	8	1.278234429		1		0.8032399	19.55415928	0.617855937	3.673576453	2	1	1	8	8	8	0.000831705	0.454495014	0.09158638		3.570820465	2.276939523	3.370549437		4.63	2.94	4.2	2.54	2.01		0.409749509	-0.992577567	0.192692842
Gorai.012G148800_D	Chr12	32314029	32314360	-	Photosyntheis	PS.lightreaction.photosystem II.PSII polypeptide subunits	weakly similar to ( 187) ATCG00020 | Symbols: PSBA | Encodes chlorophyll binding protein D1, a part of the photosystem II reaction center core | chrC:383-1444 REVERSEweakly similar to ( 188) PSBA_BRANA Photosystem Q(B) protein (32 kDa thylakoid membrane protein) (Photosystem II protein D1) (Triazine-resistance protein) - Brassica napus (Rape)weakly similar to ( 194) loc_os12g19580 12012.m73978 pr…	PF00124					ATCG00020.1		photosystem II reaction center protein A	19.799013	8	0.451160617		1		0.663277836	5.750630909	1.558186397	0.900019809	2	1	1	8	8	8	0.028321033	0.247224806	0.370550056		4.629851664	5.053856642	4.595027808		3.77	4.92	4.34	5.09	5.01		-0.103754237	0.831601712	-0.180575743
Gorai.010G053800_D	Chr10	6165178	6169727	+	Photosyntheis	PS.lightreaction.photosystem II.PSII polypeptide subunits	moderately similar to ( 321) AT5G11450 | Symbols: | oxygen-evolving complex-related | chr5:3654475-3656357 FORWARDmoderately similar to ( 312) loc_os01g43070 12001.m42679 protein expressed protein no original description	PF01789					AT5G11450.1		Mog1/PsbP/DUF1795-like photosystem II reaction center PsbP family protein	5.319317168	8	0.351068552		1		0.739005669	13.0262086	0.34229914	0.08217146	2	1	1	8	8	8	0.003046268	0.574631733	0.781659849		3.809587878	3.257357113	3.812614592		4.52	3.7	3.92	3.22	3.3		0.269019033	-0.993359114	0.275937985
Gorai.004G027100_D	Chr04	2119787	2121436	-	Photosyntheis	PS.lightreaction.photosystem II.PSII polypeptide subunits	moderately similar to ( 229) ATCG00680 | Symbols: PSBB | encodes for CP47, subunit of the photosystem II reaction center. | chrC:72371-73897 FORWARDmoderately similar to ( 231) PSBB_TOBAC Photosystem II P680 chlorophyll A apoprotein (CP-47 protein) - Nicotiana tabacum (Common tobacco)moderately similar to ( 221) loc_os08g15260 12008.m05649 protein photosystem II P680 chlorophyll A apoprotein, put…	PF00421					ATCG00680.1		photosystem II reaction center protein B	12.90046978	8	0.932324278		1		0.5965444	9.612078413	0.068281001	2.303901852	2	1	1	8	8	8	0.007456623	0.800457573	0.16752775		3.498992722	4.69692783	3.748648025		2.96	3.8	3.2	4.48	4.91		-0.579549409	1.100304177	-0.229460031
Gorai.004G027100_A	Chr04	2119787	2121436	-	Photosyntheis	PS.lightreaction.photosystem II.PSII polypeptide subunits	moderately similar to ( 229) ATCG00680 | Symbols: PSBB | encodes for CP47, subunit of the photosystem II reaction center. | chrC:72371-73897 FORWARDmoderately similar to ( 231) PSBB_TOBAC Photosystem II P680 chlorophyll A apoprotein (CP-47 protein) - Nicotiana tabacum (Common tobacco)moderately similar to ( 221) loc_os08g15260 12008.m05649 protein photosystem II P680 chlorophyll A apoprotein, put…	PF00421					ATCG00680.1		photosystem II reaction center protein B	11.95196673	8	13.0272575		1		0.963506564	2.860468167	0.145121278	0.114251865	2	1	1	8	8	8	0.115564635	0.713159073	0.744053501		3.532382991	-0.100386244	3.770433331		3.01	3.81	3.26	4.49	-4.69		0.452979973	-0.724491327	0.530138038
Gorai.009G317700_A	Chr09	30063056	30066944	-	Photosyntheis	PS.lightreaction.photosystem II.PSII polypeptide subunits	moderately similar to ( 290) AT3G55330 | Symbols: PPL1 | PPL1 (PsbP-like protein 1); calcium ion binding | chr3:20514031-20515275 REVERSEmoderately similar to ( 278) loc_os10g32348 12010.m22024 protein psbP family protein, expressedPsbP no original description	PF01789				K02717	AT3G55330.1	PPL1	PsbP-like protein 1	4.14971881	8	0.244312338		1		0.860628694	17.04803469	2.634356558	0.160122832	2	1	1	8	8	8	0.001304349	0.143230636	0.699515906		4.608923042	3.757853807	4.250276806		4.66	4.44	4.78	3.65	3.86		0.812711468	-1.119576173	-0.001567396
Gorai.008G126600_A	Chr08	36805210	36805695	+	Photosyntheis	PS.lightreaction.photosystem II.PSII polypeptide subunits	moderately similar to ( 212) ATCG00020 | Symbols: PSBA | Encodes chlorophyll binding protein D1, a part of the photosystem II reaction center core | chrC:383-1444 REVERSEmoderately similar to ( 213) PSBA_MEDSA Photosystem Q(B) protein (32 kDa thylakoid membrane protein) (Photosystem II protein D1) - Medicago sativa (Alfalfa)moderately similar to ( 212) loc_os10g21200 12010.m05138 protein photosys…	PF00124					ATCG00020.1		photosystem II reaction center protein A	53.48239968	8	0.557693102		1		0.674631872	10.81117416	0.304666753	0.934890808	2	1	1	8	8	8	0.005319637	0.596049643	0.361912233		5.492739932	6.437411909	5.579886615		4.95	5.55	5.44	6.25	6.63		-0.512565112	1.116767732	-0.362257962
Gorai.005G110500_A	Chr05	20169732	20171259	-	Photosyntheis	PS.lightreaction.photosystem II.PSII polypeptide subunits	highly similar to ( 740) ATCG00680 | Symbols: PSBB | encodes for CP47, subunit of the photosystem II reaction center. | chrC:72371-73897 FORWARDhighly similar to ( 742) PSBB_TOBAC Photosystem II P680 chlorophyll A apoprotein (CP-47 protein) - Nicotiana tabacum (Common tobacco)highly similar to ( 718) loc_osp1g00600 11562.m00051 protein photosystem II 47 kDa proteinpsbB PSII no original description	PF00421				K02704	ATCG00680.1		photosystem II reaction center protein B	4.643663742	8	0.705767017		1		0.802909486	12.2989121	10.22239826	1.991478829	2	1	1	8	8	8	0.003627484	0.012664613	0.195871696		3.757354468	4.407548982	3.380213624		2.57	3.59	3.92	3.98	4.83		-0.070160476	0.887191067	-0.625465637
Gorai.005G110500_D	Chr05	20169732	20171259	-	Photosyntheis	PS.lightreaction.photosystem II.PSII polypeptide subunits	highly similar to ( 740) ATCG00680 | Symbols: PSBB | encodes for CP47, subunit of the photosystem II reaction center. | chrC:72371-73897 FORWARDhighly similar to ( 742) PSBB_TOBAC Photosystem II P680 chlorophyll A apoprotein (CP-47 protein) - Nicotiana tabacum (Common tobacco)highly similar to ( 718) loc_osp1g00600 11562.m00051 protein photosystem II 47 kDa proteinpsbB PSII no original description	PF00421				K02704	ATCG00680.1		photosystem II reaction center protein B	4.705623534	8	0.731711262		1		0.793165177	12.10727142	10.53586464	1.903813966	2	1	1	8	8	8	0.003803225	0.011773135	0.20498554		3.748094944	4.40129889	3.361254856		2.54	3.57	3.92	3.97	4.83		-0.066191465	0.884237303	-0.629053876
Gorai.009G405900_D	Chr09	59693917	59695421	+	Photosyntheis	PS.lightreaction.photosystem II.PSII polypeptide subunits	weakly similar to ( 117) AT5G02120 | Symbols: OHP | OHP (ONE HELIX PROTEIN) | chr5:419144-419633 FORWARDweakly similar to ( 125) loc_os05g22730 12005.m06569 protein expressed protein no original description						AT5G02120.1	OHP	one helix protein	7.039099917	8	0.253041793		1		0.833893654	9.894610061	4.427731798	6.990267668	2	1	1	8	8	8	0.006868383	0.068486699	0.029533507		4.915651077	4.263621386	4.931016557		5.22	4.86	4.97	4.71	3.82		0.452181766	-0.987954652	0.486119465
Gorai.007G283100_A	Chr07	48452679	48453301	-	Photosyntheis	PS.lightreaction.photosystem II.PSII polypeptide subunits	moderately similar to ( 300) ATCG00680 | Symbols: PSBB | encodes for CP47, subunit of the photosystem II reaction center. | chrC:72371-73897 FORWARDmoderately similar to ( 302) PSBB_TOBAC Photosystem II P680 chlorophyll A apoprotein (CP-47 protein) - Nicotiana tabacum (Common tobacco)moderately similar to ( 294) loc_osp1g00600 11562.m00051 protein photosystem II 47 kDa proteinpsbB PSII no origina…	PF00421					ATCG00680.1		photosystem II reaction center protein B	13.16741963	8	0.7686114		1		0.748113339	11.29959777	5.900476618	0.040775991	2	1	1	8	8	8	0.004672184	0.041260799	0.845011279		4.501760592	5.218394349	4.184015151		3.34	4.22	4.78	4.98	5.45		-0.124898638	0.936806606	-0.595643976
Gorai.011G018700_A	Chr11	1299376	1301107	+	Photosyntheis	PS.lightreaction.photosystem II.PSII polypeptide subunits	moderately similar to ( 228) AT4G05180 | Symbols: PSBQ, PSBQ-2, PSII-Q | PSBQ-2; calcium ion binding | chr4:2672093-2673170 REVERSEmoderately similar to ( 242) PSBQ_SPIOL Oxygen-evolving enhancer protein 3, chloroplast precursor (OEE3) (16 kDa subunit of oxygen evolving system of photosystem II) (OEC 16 kDa subunit) - Spinacia oleracea (Spinach)weakly similar to ( 169) loc_os07g36080 12007.m07970…	PF05757				K08901	AT4G05180.1	PSBQ,PSBQ-2,PSII-Q	photosystem II subunit Q-2	10.80292626	8	2.358123804		1		0.74391252	9.838873818	0.000209034	0.968360009	2	1	1	8	8	8	0.006979703	0.988818635	0.353910841		1.657253005	3.076366347	3.181856848		4.8	1.3	2.01	3.44	2.71		-0.994042078	0.270275359	0.364259028
Gorai.011G018700_D	Chr11	1299376	1301107	+	Photosyntheis	PS.lightreaction.photosystem II.PSII polypeptide subunits	moderately similar to ( 228) AT4G05180 | Symbols: PSBQ, PSBQ-2, PSII-Q | PSBQ-2; calcium ion binding | chr4:2672093-2673170 REVERSEmoderately similar to ( 242) PSBQ_SPIOL Oxygen-evolving enhancer protein 3, chloroplast precursor (OEE3) (16 kDa subunit of oxygen evolving system of photosystem II) (OEC 16 kDa subunit) - Spinacia oleracea (Spinach)weakly similar to ( 169) loc_os07g36080 12007.m07970…	PF05757				K08901	AT4G05180.1	PSBQ,PSBQ-2,PSII-Q	photosystem II subunit Q-2	6.507242429	8	1.431492358		1		0.921653914	57.22003791	0.077288859	0.020400296	2	1	1	8	8	8	1.82E-05	0.78805552	0.889956624		2.815615942	3.441739303	4.010578435		5.68	2.89	2.74	3.47	3.42		-0.775932771	-0.120881015	0.474239843
Gorai.008G081300_D	Chr08	15830342	15831296	+	Photosyntheis	PS.lightreaction.photosystem II.PSII polypeptide subunits	moderately similar to ( 236) ATCG00280 | Symbols: PSBC | chloroplast gene encoding a CP43 subunit of the photosystem II reaction center. promoter contains a blue-light responsive element. | chrC:33720-35141 FORWARDmoderately similar to ( 239) PSBC_TOBAC Photosystem II 44 kDa reaction center protein (P6 protein) (CP43) - Nicotiana tabacum (Common tobacco)moderately similar to ( 238) loc_osp1g00180…	PF00421					ATCG00280.1		photosystem II reaction center protein C	16.33077729	8	0.830959591		1		0.701081768	9.70040468	5.841599551	0.103461627	2	1	1	8	8	8	0.007266184	0.042050366	0.755957917		3.611769401	4.881408223	4.358624014		3.66	4.13	3.09	5.28	4.48		-0.802840549	0.966975589	0.238239263
Gorai.008G081300_A	Chr08	15830342	15831296	+	Photosyntheis	PS.lightreaction.photosystem II.PSII polypeptide subunits	moderately similar to ( 236) ATCG00280 | Symbols: PSBC | chloroplast gene encoding a CP43 subunit of the photosystem II reaction center. promoter contains a blue-light responsive element. | chrC:33720-35141 FORWARDmoderately similar to ( 239) PSBC_TOBAC Photosystem II 44 kDa reaction center protein (P6 protein) (CP43) - Nicotiana tabacum (Common tobacco)moderately similar to ( 238) loc_osp1g00180…	PF00421					ATCG00280.1		photosystem II reaction center protein C	16.35758536	8	0.827489303		1		0.698105581	9.709039505	5.972695575	0.098329419	2	1	1	8	8	8	0.007247894	0.040317876	0.76186381		3.633588237	4.884792331	4.367935023		3.66	4.15	3.11	5.29	4.48		-0.793126321	0.964071897	0.238194524
Gorai.002G222200_D	Chr02	57704040	57705553	-	Photosyntheis	PS.lightreaction.photosystem II.PSII polypeptide subunits	moderately similar to ( 260) AT1G44575 | Symbols: NPQ4, PSBS | NPQ4 (NONPHOTOCHEMICAL QUENCHING); chlorophyll binding / xanthophyll binding | chr1:16871768-16872548 FORWARDmoderately similar to ( 257) PSBS_SPIOL Photosystem II 22 kDa protein, chloroplast precursor (CP22) - Spinacia oleracea (Spinach)moderately similar to ( 249) loc_os01g64960 12001.m150788 protein photosystem II 22 kDa protein, c…	PF00504					AT1G44575.1	NPQ4,PSBS	Chlorophyll A-B binding family protein	1.84112812	8	0.215181374		1		0.876328941	19.36000943	25.40855297	7.936227828	2	1	1	8	8	8	0.000859702	0.001000766	0.022593488		4.31427783	3.623777667	3.801256708		4.09	3.83	4.8	3.49	3.76		0.825674093	-0.79745142	-0.380259977
Gorai.010G094900_D	Chr10	15728176	15728721	+	Photosyntheis	PS.lightreaction.photosystem II.PSII polypeptide subunits	weakly similar to ( 155) ATCG00020 | Symbols: PSBA | Encodes chlorophyll binding protein D1, a part of the photosystem II reaction center core | chrC:383-1444 REVERSEweakly similar to ( 155) PSBA_BRANA Photosystem Q(B) protein (32 kDa thylakoid membrane protein) (Photosystem II protein D1) (Triazine-resistance protein) - Brassica napus (Rape)weakly similar to ( 153) loc_os12g19580 12012.m73978 pr…	PF00124					ATCG00020.1		photosystem II reaction center protein A	6.014502396	8	12.10785527		1		0.969855379	4.44581398	0.281470812	0.162432566	2	1	1	8	8	8	0.050312271	0.610145554	0.697482874		-0.462112509	3.411098695	3.495978879		2.73	3.77	-4.69	3.99	2.83		-0.780257631	0.507807947	0.536035492
Gorai.001G234300_D	Chr01	47177363	47178427	+	Photosyntheis	PS.lightreaction.photosystem II.PSII polypeptide subunits	moderately similar to ( 396) ATCG00270 | Symbols: PSBD | PSII D2 protein | chrC:32711-33772 FORWARDmoderately similar to ( 399) PSBD_LOTJA Photosystem II D2 protein (Photosystem Q(A) protein) (PSII D2 protein) - Lotus japonicusmoderately similar to ( 398) loc_osp1g00170 11562.m00006 protein photosystem II protein D2psbD Photo_RC psbA no original description	PF00124				K02706	ATCG00270.1		photosystem II reaction center protein D	72.73411687	8	0.622674673		1		0.702804205	9.296597853	1.539408235	1.656277098	2	1	1	8	8	8	0.008189885	0.249856107	0.234093062		5.846422069	6.684774462	5.754795538		5.04	5.85	5.84	6.37	7		-0.330249488	1.036621164	-0.479639669
Gorai.002G132100_A	Chr02	20729146	20730737	-	Photosyntheis	PS.lightreaction.photosystem I.LHC-I	moderately similar to ( 241) AT1G45474 | Symbols: LHCA5 | LHCA5; pigment binding | chr1:17179353-17180439 FORWARDweakly similar to ( 113) CB12_PETHY Chlorophyll a-b binding protein, chloroplast precursor (LHCI type II CAB) - Petunia hybrida (Petunia)moderately similar to ( 212) loc_os02g52650 12002.m10295 protein chlorophyll a-b binding protein 4, chloroplast precursor, putative, expressedChloroa…	PF00504	PTHR21649				AT1G45474.1	LHCA5	photosystem I light harvesting complex gene 5	3.552242142	8	0.992531598		1		0.722957262	10.67133992	0.055754587	0.324853876	2	1	1	8	8	8	0.005525363	0.819269456	0.584351691		3.439420634	1.560447899	2.47909103		2.34	3.37	3.51	1.73	1.39		1.097045739	-1.044224964	0.002657509
Gorai.009G347300_A	Chr09	42722547	42722876	+	Photosyntheis	PS.lightreaction.photosystem I.PSI polypeptide subunits	weakly similar to ( 179) ATCG00340 | Symbols: PSAB | Encodes the D1 subunit of photosystem I and II reaction centers. | chrC:37375-39579 REVERSEweakly similar to ( 180) PSAB_WHEAT Photosystem I P700 chlorophyll a apoprotein A2 (PsaB) (PSI-B) - Triticum aestivum (Wheat)weakly similar to ( 179) loc_osp1g00330 11562.m00022 protein photosystem I P700 apoprotein A2psaB PsaA_PsaB psaA no original descr…	PF00223					ATCG00340.1		Photosystem I, PsaA/PsaB protein	21.72619317	8	0.806856205		1		0.682821546	4.329120305	10.10287499	0.23393758	2	1	1	8	8	8	0.053191645	0.013026815	0.641580473		3.875993717	4.600156576	4.637674476		4	4.71	3.05	5.21	3.99		-0.570887659	0.512284475	0.568402161
Gorai.004G081300_D	Chr04	9746073	9746545	+	Photosyntheis	PS.lightreaction.photosystem I.PSI polypeptide subunits	weakly similar to ( 148) ATCG00350 | Symbols: PSAA | Encodes psaA protein comprising the reaction center for photosystem I along with psaB protein; hydrophobic protein encoded by the chloroplast genome. | chrC:39605-41857 REVERSEweakly similar to ( 152) PSAA_OENHO Photosystem I P700 chlorophyll a apoprotein A1 (PsaA) (PSI-A) - Oenothera hookeri (Hookers evening primrose)weakly similar to ( 150) l…	PF00223					ATCG00350.1		Photosystem I, PsaA/PsaB protein	9.664406064	8	0.643152849		1		0.657084812	7.165919355	0.043599855	4.37946703	2	1	1	8	8	8	0.016468802	0.839818419	0.069722793		3.409577034	4.374788472	3.536420234		2.89	3.71	3.11	4.01	4.74		-0.50076718	1.043856352	-0.297780576
Gorai.003G066700_A	Chr03	13575752	13577001	-	Photosyntheis	PS.lightreaction.photosystem I.PSI polypeptide subunits	moderately similar to ( 222) AT5G64040 | Symbols: PSAN | PSAN; calmodulin binding | chr5:25628690-25629409 REVERSEweakly similar to ( 155) PSAN_MAIZE Photosystem I reaction center subunit N, chloroplast precursor (PSI-N) (Fragment) - Zea mays (Maize)weakly similar to ( 160) loc_os12g08770 12012.m04863 protein photosystem I reaction center subunit N, chloroplast precursor, putative, expressedPsaN …	PF05479				K02701	AT5G64040.1	PSAN	photosystem I reaction center subunit PSI-N, chloroplast, putative / PSI-N, putative (PSAN)	4.187209183	8	0.780190356		1		0.948974255	65.91497223	4.60159569	1.854930451	2	1	1	8	8	8	1.07E-05	0.064260611	0.210321132		3.603003152	3.556028206	4.382695097		5.49	4.01	3.2	3.65	3.47		-0.432975595	-0.497283668	0.634412249
Gorai.003G066700_D	Chr03	13575752	13577001	-	Photosyntheis	PS.lightreaction.photosystem I.PSI polypeptide subunits	moderately similar to ( 222) AT5G64040 | Symbols: PSAN | PSAN; calmodulin binding | chr5:25628690-25629409 REVERSEweakly similar to ( 155) PSAN_MAIZE Photosystem I reaction center subunit N, chloroplast precursor (PSI-N) (Fragment) - Zea mays (Maize)weakly similar to ( 160) loc_os12g08770 12012.m04863 protein photosystem I reaction center subunit N, chloroplast precursor, putative, expressedPsaN …	PF05479				K02701	AT5G64040.1	PSAN	photosystem I reaction center subunit PSI-N, chloroplast, putative / PSI-N, putative (PSAN)	1.998674869	8	0.425764108		1		0.94777744	77.95450182	12.16540569	2.077675887	2	1	1	8	8	8	5.67E-06	0.008223788	0.187440785		3.988640996	3.814825953	4.522950342		5.29	4.13	3.85	4.15	3.48		-0.299106141	-0.614783046	0.67128812
Gorai.006G068500_D	Chr06	27761506	27762894	-	Photosyntheis	PS.lightreaction.photosystem I.PSI polypeptide subunits	highly similar to ( 628) ATCG00350 | Symbols: PSAA | Encodes psaA protein comprising the reaction center for photosystem I along with psaB protein; hydrophobic protein encoded by the chloroplast genome. | chrC:39605-41857 REVERSEhighly similar to ( 637) PSAA_ATRBE Photosystem I P700 chlorophyll a apoprotein A1 (PsaA) (PSI-A) - Atropa belladonna (Belladonna) (Deadly nightshade)highly similar to ( …	PF00223				K02689	ATCG00350.1		Photosystem I, PsaA/PsaB protein	16.38883181	8	27.49009604		1		0.985520241	3.300517026	0.086058233	0.000108327	2	1	1	8	8	8	0.090120894	0.776715426	0.99195062		-0.759379955	-0.396411454	4.123516136		3.3	4.17	-5.69	4.9	-5.69		-0.287641817	-0.204342942	0.832950604
Gorai.009G149800_A	Chr09	11369611	11370855	+	Photosyntheis	PS.lightreaction.photosystem I.PSI polypeptide subunits	moderately similar to ( 298) AT1G31330 | Symbols: PSAF | PSAF (photosystem I subunit F) | chr1:11215011-11215939 REVERSEmoderately similar to ( 279) PSAF_SPIOL Photosystem I reaction center subunit III, chloroplast precursor (Light-harvesting complex I 17 kDa protein) (PSI-F) - Spinacia oleracea (Spinach)moderately similar to ( 276) loc_os03g56670 12003.m34938 protein photosystem I reaction cente…	PF02507				K02694	AT1G31330.1	PSAF	photosystem I subunit F	27.79657507	8	0.743160671		1		0.969677705	46.51712187	7.678627636	1.247593664	2	1	1	8	8	8	3.93E-05	0.024257944	0.296432821		5.486773065	7.114562187	6.765124532		7.2	5.83	5.14	7.26	6.97		-1.158673157	0.757856047	0.346434529
Gorai.009G149800_D	Chr09	11369611	11370855	+	Photosyntheis	PS.lightreaction.photosystem I.PSI polypeptide subunits	moderately similar to ( 298) AT1G31330 | Symbols: PSAF | PSAF (photosystem I subunit F) | chr1:11215011-11215939 REVERSEmoderately similar to ( 279) PSAF_SPIOL Photosystem I reaction center subunit III, chloroplast precursor (Light-harvesting complex I 17 kDa protein) (PSI-F) - Spinacia oleracea (Spinach)moderately similar to ( 276) loc_os03g56670 12003.m34938 protein photosystem I reaction cente…	PF02507				K02694	AT1G31330.1	PSAF	photosystem I subunit F	14.17909402	8	0.952578554		1		0.953034785	57.89741235	0.520963648	0.026731183	2	1	1	8	8	8	1.74E-05	0.49098586	0.874182237		4.601285646	6.288084805	5.915665967		6.72	4.65	4.55	6.37	6.2		-1.170848652	0.689074238	0.278432392
Gorai.004G079200_A	Chr04	9395232	9396049	-	Photosyntheis	PS.lightreaction.photosystem I.PSI polypeptide subunits	moderately similar to ( 285) AT1G03130 | Symbols: PSAD-2 | PSAD-2 (photosystem I subunit D-2) | chr1:753528-754142 REVERSEmoderately similar to ( 291) PSAD_CUCSA Photosystem I reaction center subunit II, chloroplast precursor (Photosystem I 20 kDa subunit) (PSI-D) (PS I subunit 5) - Cucumis sativus (Cucumber)moderately similar to ( 269) loc_os08g44680 12008.m08440 protein photosystem I reaction c…	PF02531				K02692	AT1G03130.1	PSAD-2	photosystem I subunit D-2	6.502560126	8	0.230125281		1		0.64932745	7.022136072	0.041155739	2.354640577	2	1	1	8	8	8	0.017345103	0.84430223	0.163456574		3.736402853	4.393510614	4.256890643		4.6	3.93	3.54	4.24	4.54		-1.096268501	0.623738674	0.266130159
Gorai.001G123200_D	Chr01	15387258	15388882	+	Photosyntheis	PS.lightreaction.photosystem I.PSI polypeptide subunits	weakly similar to ( 200) AT1G08380 | Symbols: PSAO | PSAO (photosystem I subunit O) | chr1:2641004-2641739 REVERSEweakly similar to ( 150) loc_os04g33830 12004.m08478 protein 16kDa membrane protein, putative, expressed no original description					K14332	AT1G08380.1	PSAO	photosystem I subunit O	11.37786655	8	0.950702366		1		0.871976835	4.640159468	8.447184578	0.609761136	2	1	1	8	8	8	0.045935974	0.019697362	0.457359805		3.694060848	3.350057967	3.487965566		2.12	4.17	3.22	4.17	2.53		0.483678535	0.01029972	0.200072944
Gorai.007G151500_A	Chr07	12971468	12972597	-	Photosyntheis	PS.lightreaction.photosystem I.PSI polypeptide subunits	very weakly similar to (99.0) AT2G20260 | Symbols: PSAE-2 | PSAE-2 (photosystem I subunit E-2); catalytic | chr2:8736780-8737644 FORWARDvery weakly similar to ( 100) PSAE_HORVU Photosystem I reaction center subunit IV, chloroplast precursor (PSI-E) (Photosystem I 10.8 kDa polypeptide) - Hordeum vulgare (Barley)very weakly similar to ( 100) loc_os07g25430 12007.m29150 protein photosystem I reactio…	PF02427				K02693	AT2G20260.1	PSAE-2	photosystem I subunit E-2	5.008838912	8	1.670941771		1		0.618041673	9.1993367	3.512401424	0.458596433	2	1	1	8	8	8	0.00843396	0.097782689	0.517380799		2.249904842	1.599398328	2.130287074		3.65	1.9	2.6	0.85	2.35		0.104534248	-0.701725842	-0.043724117
Gorai.007G151500_D	Chr07	12971468	12972597	-	Photosyntheis	PS.lightreaction.photosystem I.PSI polypeptide subunits	very weakly similar to (99.0) AT2G20260 | Symbols: PSAE-2 | PSAE-2 (photosystem I subunit E-2); catalytic | chr2:8736780-8737644 FORWARDvery weakly similar to ( 100) PSAE_HORVU Photosystem I reaction center subunit IV, chloroplast precursor (PSI-E) (Photosystem I 10.8 kDa polypeptide) - Hordeum vulgare (Barley)very weakly similar to ( 100) loc_os07g25430 12007.m29150 protein photosystem I reactio…	PF02427				K02693	AT2G20260.1	PSAE-2	photosystem I subunit E-2	4.445646036	8	1.504652394		1		0.796445931	5.590262962	4.954954967	0.249600273	2	1	1	8	8	8	0.030263413	0.056651793	0.630805384		2.035941879	1.43110044	2.911682904		3.59	2.69	1.39	2.46	0.41		-0.076233335	-0.673104566	0.787967743
Gorai.001G235800_A	Chr01	47362509	47363947	+	Photosyntheis	PS.lightreaction.photosystem I.PSI polypeptide subunits	weakly similar to ( 106) AT2G20260 | Symbols: PSAE-2 | PSAE-2 (photosystem I subunit E-2); catalytic | chr2:8736780-8737644 FORWARDweakly similar to ( 101) PSAE_HORVU Photosystem I reaction center subunit IV, chloroplast precursor (PSI-E) (Photosystem I 10.8 kDa polypeptide) - Hordeum vulgare (Barley)weakly similar to ( 102) loc_os07g25430 12007.m29150 protein photosystem I reaction center subuni…	PF02427				K02693	AT2G20260.1	PSAE-2	photosystem I subunit E-2	4.85647462	8	0.380362481		1		0.749312177	8.96556226	1.535229044	2.265593133	2	1	1	8	8	8	0.009058881	0.250447083	0.170692215		3.548153815	2.812610453	3.317370287		3.96	3.14	3.96	2.85	2.77		0.515483231	-0.984966063	0.044703397
Gorai.001G101200_D	Chr01	11323721	11324882	+	Photosyntheis	PS.lightreaction.photosystem I.PSI polypeptide subunits	moderately similar to ( 268) AT4G12800 | Symbols: PSAL | PSAL (photosystem I subunit L) | chr4:7521469-7522493 FORWARDmoderately similar to ( 273) PSAL_SPIOL Photosystem I reaction center subunit XI, chloroplast precursor (PSI-L) (PSI subunit V) - Spinacia oleracea (Spinach)moderately similar to ( 253) loc_os12g23200 12012.m26900 protein photosystem I reaction center subunit XI, chloroplast precu…	PF02605				K02699	AT4G12800.1	PSAL	photosystem I subunit l	2.573742487	8	0.568900603		1		0.609296446	7.862025931	4.113178218	0.093238826	2	1	1	8	8	8	0.012930178	0.077084441	0.767893232		2.168648689	1.930842727	2.129839791		3.04	1.73	2.6	1.61	2.25		-0.033183808	-0.543752294	-0.116506362
Gorai.001G101200_A	Chr01	11323721	11324882	+	Photosyntheis	PS.lightreaction.photosystem I.PSI polypeptide subunits	moderately similar to ( 268) AT4G12800 | Symbols: PSAL | PSAL (photosystem I subunit L) | chr4:7521469-7522493 FORWARDmoderately similar to ( 273) PSAL_SPIOL Photosystem I reaction center subunit XI, chloroplast precursor (PSI-L) (PSI subunit V) - Spinacia oleracea (Spinach)moderately similar to ( 253) loc_os12g23200 12012.m26900 protein photosystem I reaction center subunit XI, chloroplast precu…	PF02605				K02699	AT4G12800.1	PSAL	photosystem I subunit l	7.544844263	8	0.584284806		1		0.805132838	7.3715803	0.000798352	1.496879512	2	1	1	8	8	8	0.015309347	0.978150809	0.255963396		3.799231592	2.557997937	3.476401168		4.06	3.56	4.04	2.81	2.3		0.694119389	-1.126734609	0.220536462
Gorai.009G454900_A	Chr09	70595372	70596337	+	Photosyntheis	PS.lightreaction.photosystem I.PSI polypeptide subunits	weakly similar to ( 193) AT1G55670 | Symbols: PSAG | PSAG (PHOTOSYSTEM I SUBUNIT G) | chr1:20802874-20803356 REVERSEweakly similar to ( 185) PSAG_SPIOL Photosystem I reaction center subunit V, chloroplast precursor (PSI-G) (Photosystem I 9 kDa protein) - Spinacia oleracea (Spinach)weakly similar to ( 165) loc_os09g30340 12009.m06185 protein photosystem I reaction center subunit V, chloroplast pre…	PF01241				K08905	AT1G55670.1	PSAG	photosystem I subunit G	4.5568855	8	0.989795471		1		0.773274507	18.06286933	0.859398135	4.099300806	2	1	1	8	8	8	0.001080418	0.381024417	0.077494951		2.445364436	4.268759279	3.287043838		2.83	2.94	1.95	4.08	4.45		-0.92093261	1.084104489	0.004592891
Gorai.009G454900_D	Chr09	70595372	70596337	+	Photosyntheis	PS.lightreaction.photosystem I.PSI polypeptide subunits	weakly similar to ( 193) AT1G55670 | Symbols: PSAG | PSAG (PHOTOSYSTEM I SUBUNIT G) | chr1:20802874-20803356 REVERSEweakly similar to ( 185) PSAG_SPIOL Photosystem I reaction center subunit V, chloroplast precursor (PSI-G) (Photosystem I 9 kDa protein) - Spinacia oleracea (Spinach)weakly similar to ( 165) loc_os09g30340 12009.m06185 protein photosystem I reaction center subunit V, chloroplast pre…	PF01241				K08905	AT1G55670.1	PSAG	photosystem I subunit G	4.999885785	8	0.87245186		1		0.928813023	51.80928899	16.8495025	5.107187961	2	1	1	8	8	8	2.64E-05	0.003414984	0.053730008		3.647643597	5.381921326	4.629939448		4.02	4.3	3	5.57	5.19		-0.910389612	1.015979542	0.180706927
Gorai.008G004100_D	Chr08	599112	600059	-	Photosyntheis	PS.lightreaction.photosystem I.PSI polypeptide subunits	moderately similar to ( 276) AT4G02770 | Symbols: PSAD-1 | PSAD-1 (photosystem I subunit D-1) | chr4:1229247-1229873 REVERSEmoderately similar to ( 296) PSAD_CUCSA Photosystem I reaction center subunit II, chloroplast precursor (Photosystem I 20 kDa subunit) (PSI-D) (PS I subunit 5) - Cucumis sativus (Cucumber)moderately similar to ( 267) loc_os08g44680 12008.m08440 protein photosystem I reaction…	PF02531				K02692	AT1G03130.1	PSAD-2	photosystem I subunit D-2	4.453513146	8	1.289577335		1		0.687070674	16.99959923	0.070659193	0.012238078	2	1	1	8	8	8	0.001316424	0.797101433	0.914638017		2.04298861	1.831781181	2.597450169		4.05	1.95	2.14	1.79	1.87		-0.317843631	-0.595742292	0.411695691
Gorai.005G042000_A	Chr05	4002068	4003198	+	Photosyntheis	PS.lightreaction.photosystem I.PSI polypeptide subunits	moderately similar to ( 251) AT4G02770 | Symbols: PSAD-1 | PSAD-1 (photosystem I subunit D-1) | chr4:1229247-1229873 REVERSEmoderately similar to ( 266) PSAD_CUCSA Photosystem I reaction center subunit II, chloroplast precursor (Photosystem I 20 kDa subunit) (PSI-D) (PS I subunit 5) - Cucumis sativus (Cucumber)moderately similar to ( 250) loc_os08g44680 12008.m08440 protein photosystem I reaction…	PF02531					AT1G03130.1	PSAD-2	photosystem I subunit D-2	13.8101478	8	1.828622279		1		0.990280448	113.7025665	8.76626466	0.274276647	2	1	1	8	8	8	1.33E-06	0.018124384	0.61467152		4.454696462	6.98022418	5.438162018		4.28	4.81	4.1	7.23	6.73		-0.810552174	1.142146531	-0.050151921
Gorai.005G266900_D	Chr05	63958507	63959821	-	Photosyntheis	PS.lightreaction.photosystem I.PSI polypeptide subunits	weakly similar to ( 155) AT1G30380 | Symbols: PSAK | PSAK (photosystem I subunit K) | chr1:10722325-10723013 FORWARDweakly similar to ( 150) PSAK_MEDSA Photosystem I reaction center subunit psaK, chloroplast precursor (Photosystem I subunit X) (PSI-K) - Medicago sativa (Alfalfa)weakly similar to ( 129) loc_os07g05480 12007.m079603 protein photosystem I reaction center subunit psaK, chloroplast pr…	PF01241				K02698	AT1G30380.1	PSAK	photosystem I subunit K	15.50580299	8	1.194799075		1		0.844198027	19.09392658	0.041825348	0.792068004	2	1	1	8	8	8	0.000900013	0.843060252	0.399447238		3.108803392	3.411275403	3.956994984		5.45	2.83	3.38	3.58	3.24		-0.632125009	-0.259115312	0.413868265
Gorai.013G235100_D	Chr13	55323868	55325393	+	Photosyntheis	PS.lightreaction.photosystem I.PSI polypeptide subunits	moderately similar to ( 310) ATCG00350 | Symbols: PSAA | Encodes psaA protein comprising the reaction center for photosystem I along with psaB protein; hydrophobic protein encoded by the chloroplast genome. | chrC:39605-41857 REVERSEmoderately similar to ( 313) PSAA_ATRBE Photosystem I P700 chlorophyll a apoprotein A1 (PsaA) (PSI-A) - Atropa belladonna (Belladonna) (Deadly nightshade)moderately s…	PF00223					ATCG00350.1		Photosystem I, PsaA/PsaB protein	15.73425915	8	1.239682871		1		0.755713772	10.03628453	25.37390667	7.007495037	2	1	1	8	8	8	0.006595251	0.001005054	0.029384667		4.466930985	5.36982612	3.972503471		3.27	4.18	4.75	4.46	6.28		-0.139836275	0.852192024	-0.683073321
Gorai.007G003100_A	Chr07	269496	271025	-	Photosyntheis	PS.lightreaction.cytochrome b6/f	weakly similar to ( 153) AT5G36120 | Symbols: CCB3 | CCB3 (COFACTOR ASSEMBLY, COMPLEX C (B6F),) | chr5:14198679-14199203 REVERSEweakly similar to ( 157) loc_os01g73540 12001.m13381 protein YGGT family protein, expressed no original description	PF02325					AT5G36120.1	atylmg3,CCB3,YLMG3	cofactor assembly, complex C (B6F)	9.264859587	8	1.228550786		1		0.991723443	234.1177656	9.447453588	3.12811458	2	1	1	8	8	8	7.96E-08	0.015262685	0.114922759		5.43846826	7.195317024	5.879934867		4.7	5.5	5.37	7.44	6.95		-0.619541631	1.132127033	-0.179376696
Gorai.007G003100_D	Chr07	269496	271025	-	Photosyntheis	PS.lightreaction.cytochrome b6/f	weakly similar to ( 153) AT5G36120 | Symbols: CCB3 | CCB3 (COFACTOR ASSEMBLY, COMPLEX C (B6F),) | chr5:14198679-14199203 REVERSEweakly similar to ( 157) loc_os01g73540 12001.m13381 protein YGGT family protein, expressed no original description	PF02325					AT5G36120.1	atylmg3,CCB3,YLMG3	cofactor assembly, complex C (B6F)	4.82458914	8	0.6383461		1		0.957036623	131.2093224	26.4955771	0.093435302	2	1	1	8	8	8	7.66E-07	0.000877135	0.767657192		4.805598027	6.157330473	5.371514228		4.61	5.06	4.55	6.45	5.87		-0.760181052	1.099370089	0.018338484
Gorai.005G206500_A	Chr05	58548528	58550742	-	Photosyntheis	PS.lightreaction.cytochrome b6/f.iron sulfur subunit	moderately similar to ( 320) AT4G03280 | Symbols: PETC, PGR1 | PETC (PHOTOSYNTHETIC ELECTRON TRANSFER C); electron transporter, transferring electrons from cytochrome b6/f complex of photosystem II | chr4:1440462-1441717 FORWARDmoderately similar to ( 344) UCRIA_PEA Cytochrome b6-f complex iron-sulfur subunit, chloroplast precursor (EC 1.10.99.1) (Rieske iron-sulfur protein) (Plastohydroquinone:p…	PF08802,PF00355	PTHR10134	KOG1671	1.10.99.1	K02636	AT4G03280.1	PETC,PGR1	photosynthetic electron transfer C	5.278559641	8	1.042876831		1		0.882224388	44.04632907	0.253480134	2.077703216	2	1	1	8	8	8	4.80E-05	0.628202907	0.187438191		3.360415726	2.826584517	3.726224165		5.16	3.04	3.68	2.98	2.67		-0.087983045	-0.760017146	0.372529081
Gorai.005G206600_A	Chr05	58556571	58558976	-	Photosyntheis	PS.lightreaction.cytochrome b6/f.iron sulfur subunit	moderately similar to ( 320) AT4G03280 | Symbols: PETC, PGR1 | PETC (PHOTOSYNTHETIC ELECTRON TRANSFER C); electron transporter, transferring electrons from cytochrome b6/f complex of photosystem II | chr4:1440462-1441717 FORWARDmoderately similar to ( 345) UCRIA_PEA Cytochrome b6-f complex iron-sulfur subunit, chloroplast precursor (EC 1.10.99.1) (Rieske iron-sulfur protein) (Plastohydroquinone:p…	PF08802,PF00355	PTHR10134	KOG1671	1.10.99.1	K02636	AT4G03280.1	PETC,PGR1	photosynthetic electron transfer C	5.991034474	8	0.418463081		1		0.864572567	34.96434317	22.86480396	3.19543423	2	1	1	8	8	8	0.000111063	0.00138762	0.111651704		4.710759742	4.273295593	4.519179637		5.38	4.15	5.27	4.02	4.53		0.208861525	-0.671556029	-0.176702614
Gorai.009G350200_A	Chr09	44521665	44522251	+	Photosyntheis	PS.lightreaction.cytochrome b6/f.subunit 4 (PETD)	weakly similar to ( 176) ATCG00730 | Symbols: PETD | A chloroplast gene encoding subunit IV of the cytochrome b6/f complex | chrC:76481-77672 FORWARDweakly similar to ( 177) PETD_NYMAL Cytochrome b6-f complex subunit 4 (17 kDa polypeptide) - Nymphaea alba (White water-lily)weakly similar to ( 184) loc_os01g57941 12001.m150407 protein cytochrome b6-f complex subunit 4, putative, expressedpetD cyto…	PF00032	PTHR19271			K02637	ATCG00730.1		photosynthetic electron transfer D	30.80057853	8	0.563116116		1		0.593430715	6.827489665	3.870088724	0.497388153	2	1	1	8	8	8	0.018626397	0.084702621	0.500665387		4.769624179	5.454657125	5.020566652		4.24	5.18	4.36	5.65	5.26		-0.442237672	0.922894924	0.057840101
Gorai.001G191300_A	Chr01	31881524	31881763	-	Photosyntheis	PS.lightreaction.cytochrome b6/f.subunit 4 (PETD)	weakly similar to ( 125) ATCG00730 | Symbols: PETD | A chloroplast gene encoding subunit IV of the cytochrome b6/f complex | chrC:76481-77672 FORWARDweakly similar to ( 126) PETD_NYMAL Cytochrome b6-f complex subunit 4 (17 kDa polypeptide) - Nymphaea alba (White water-lily)weakly similar to ( 124) loc_os01g57941 12001.m150407 protein cytochrome b6-f complex subunit 4, putative, expressedpetD cyto…	PF00032	PTHR19271				ATCG00730.1		photosynthetic electron transfer D	5.971682127	8	0.554250089		1		0.700679189	7.135870932	0.644830898	0.034175694	2	1	1	8	8	8	0.016647277	0.445166913	0.857934225		2.94222221	3.838700891	2.958115826		2.34	2.79	3.09	3.75	3.93		-0.458540443	1.108579639	-0.430757068
Gorai.007G064400_A	Chr07	4510203	4511985	-	Photosyntheis	PS.lightreaction.cytochrome b6/f.subunit 4 (PETD)	weakly similar to ( 158) ATCG00730 | Symbols: PETD | A chloroplast gene encoding subunit IV of the cytochrome b6/f complex | chrC:76481-77672 FORWARDweakly similar to ( 159) PETD_NYMAL Cytochrome b6-f complex subunit 4 (17 kDa polypeptide) - Nymphaea alba (White water-lily)weakly similar to ( 166) loc_os01g57941 12001.m150407 protein cytochrome b6-f complex subunit 4, putative, expressedpetD cyto…	PF00032	PTHR19271				ATCG00730.1		photosynthetic electron transfer D	4.315696316	8	1.341590786		1		0.65158258	3.542339896	1.205160755	0.47819374	2	1	1	8	8	8	0.079107118	0.304232326	0.508808501		0.83837593	2.575723718	2.044273926		1.95	0.98	0.7	3.21	1.95		-1.062097591	0.899487833	0.29944438
Gorai.009G308600_A	Chr09	28389503	28389772	+	Photosyntheis	PS.lightreaction.cytochrome b6/f.cytochrome b6 (CYB6)	weakly similar to ( 114) ATCG00720 | Symbols: PETB | Encodes the cytochrome b(6) subunit of the cytochrome b6f complex. | chrC:74841-76292 FORWARDweakly similar to ( 117) CYB6_AMBTC Cytochrome b6 - Amborella trichopodaweakly similar to ( 115) loc_osp1g00640 11562.m00055 protein cytochrome b6petB PRK03735 Cytochrome_b_N Cytochrom_B_N no original description		PTHR19271				ATCG00720.1		photosynthetic electron transfer B	8.64909767	8	3.082849137		1		0.851609369	4.050114767	3.677391438	0.684261674	2	1	1	8	8	8	0.060958136	0.091445977	0.432102991		1.397157876	3.027259374	2.936881		1.47	3.49	-0.69	3.86	2.2		-0.551852268	0.555333048	0.493946926
Gorai.001G162000_A	Chr01	23295604	23296968	+	Photosyntheis	PS.lightreaction.cytochrome b6/f.cytochrome b6 (CYB6)	highly similar to ( 704) ATMG00220 | Symbols: COB | Mitochondrial apocytochrome b (cob) gene encodes a subunit of the ubiquinol-cytochrome c oxidoreductase and is part of a 5 kb transcript. The transcript also contains a pseudogene for ribosomal protein S14 called RPS15 and a tRNA(Ser) gene. Both the Cob and RPS15 genes are edited in the transcript. | chrM:60235-61416 FORWARDhighly similar to ( 7…	PF00033,PF00032	PTHR19271	KOG4663	1.10.2.2	K00412	AT2G07727.1		Di-haem cytochrome, transmembrane;Cytochrome b/b6, C-terminal	64.37817265	8	1.868151923		1		0.963918971	27.46857602	4.681304333	2.865616976	2	1	1	8	8	8	0.000261055	0.06243503	0.12894732		7.405057603	4.928618891	6.267417801		7.19	7.33	7.48	4.28	5.58		0.876904185	-1.102433255	-0.032374547
Gorai.005G137700_A	Chr05	35626556	35627202	-	Photosyntheis	PS.lightreaction.cytochrome b6/f.cytochrome b6 (CYB6)	moderately similar to ( 243) ATCG00720 | Symbols: PETB | Encodes the cytochrome b(6) subunit of the cytochrome b6f complex. | chrC:74841-76292 FORWARDmoderately similar to ( 246) CYB6_PANGI Cytochrome b6 - Panax ginseng (Korean ginseng)moderately similar to ( 248) loc_osp1g00640 11562.m00055 protein cytochrome b6petB PRK03735 Cytochrome_b_N Cytochrom_B_N QcrB no original description	PF00033	PTHR19271			K02635	ATCG00720.1		photosynthetic electron transfer B	17.02080693	8	0.536505859		1		0.779101206	14.24615937	0.027802202	2.36403771	2	1	1	8	8	8	0.002309692	0.871712075	0.162717164		4.82080186	5.604310857	4.816253325		3.99	5	4.64	5.46	5.75		-0.326745651	1.025732849	-0.334597247
Gorai.001G162900_A	Chr01	23380542	23383728	-	Photosyntheis	PS.lightreaction.ATP synthase	moderately similar to ( 441) AT2G07698 | Symbols: | ATP synthase alpha chain, mitochondrial, putative | chr2:3361474-3364028 FORWARDmoderately similar to ( 446) ATPAM_HELAN ATP synthase subunit alpha, mitochondrial (EC 3.6.3.14) - Helianthus annuus (Common sunflower)moderately similar to ( 421) loc_osm1g00580 11706.m00050 protein ATP synthase F0 subunit 1PRK09281 AtpA atpA F1_ATPase_alpha PRK0716…	PF00006,PF00306	PTHR15184				AT2G07698.1		ATPase, F1 complex, alpha subunit protein	21.20609045	8	0.814001841		1		0.89044877	17.47173411	13.00555475	5.209322964	2	1	1	8	8	8	0.001204402	0.006918509	0.051877101		5.590557524	4.591434857	5.105120678		6.07	5.42	5.76	3.83	5.35		0.527492013	-0.875249988	-0.154048577
Gorai.003G067400_A	Chr03	13884189	13884467	-	Photosyntheis	PS.lightreaction.ATP synthase.epsilon chain	weakly similar to ( 143) ATCG00470 | Symbols: ATPE | ATPase epsilon subunit | chrC:52265-52663 REVERSEweakly similar to ( 154) ATPE_NYMAL ATP synthase epsilon chain (EC 3.6.3.14) (ATP synthase F1 sector epsilon subunit) - Nymphaea alba (White water-lily)weakly similar to ( 121) loc_os01g58000 12001.m11947 protein ATP synthase epsilon chain, putative, expressedatpE atpC ATP-synt_DE_N no original d…	PF02823	PTHR13822				ATCG00470.1		ATP synthase epsilon chain	11.47628712	8	0.567434808		1		0.723029178	12.8578663	0.819178396	3.694128504	2	1	1	8	8	8	0.003169783	0.39186224	0.090833289		3.864869531	4.997805435	4.254497633		3.66	4.25	3.48	4.86	5.14		-0.710121048	1.088319957	-0.091619019
Gorai.005G217500_A	Chr05	60056591	60057384	+	Photosyntheis	PS.lightreaction.ATP synthase.epsilon chain	weakly similar to ( 196) ATCG00470 | Symbols: ATPE | ATPase epsilon subunit | chrC:52265-52663 REVERSEmoderately similar to ( 206) ATPE_IPOBA ATP synthase epsilon chain (EC 3.6.3.14) (ATP synthase F1 sector epsilon subunit) - Ipomoea batatas (Sweet potato) (Batate)weakly similar to ( 159) loc_os01g58000 12001.m11947 protein ATP synthase epsilon chain, putative, expressedatpE atpC AtpC ATP-synt_DE…	PF02823,PF00401	PTHR13822	KOG1758	3.6.3.14	K02114	ATCG00470.1		ATP synthase epsilon chain	29.88647755	8	0.712496264		1		0.623862034	10.48012419	1.835683348	0.079643567	2	1	1	8	8	8	0.005823054	0.212474321	0.784944473		4.538975594	5.701952277	4.692851826		4.23	4.38	4.7	5.46	5.94		-0.643223198	1.149627058	-0.406006883
Gorai.010G180300_D	Chr10	52631026	52633019	+	Photosyntheis	PS.lightreaction.ATP synthase.gamma chain	moderately similar to ( 493) AT4G04640 | Symbols: ATPC1 | ATPC1; enzyme regulator | chr4:2350761-2351882 REVERSEhighly similar to ( 514) ATPG_TOBAC ATP synthase gamma chain, chloroplast precursor (EC 3.6.3.14) - Nicotiana tabacum (Common tobacco)moderately similar to ( 441) loc_os07g32880 12007.m07550 protein ATP synthase gamma chain, chloroplast precursor, putative, expressedATP-synt PRK05621 At…	PF00231	PTHR11693	KOG1531	3.6.3.14	K02115	AT4G04640.1	ATPC1	ATPase, F1 complex, gamma subunit protein	10.3131568	8	0.374735092		1		0.763021455	7.738767077	2.626608177	4.709569043	2	1	1	8	8	8	0.013481867	0.14374466	0.061803674		4.280845697	3.623184408	4.010265559		4.61	3.71	4.85	3.71	3.54		0.487982555	-0.854391843	-0.064307592
Gorai.005G105500_A	Chr05	18678586	18680483	+	Photosyntheis	PS.lightreaction.ATP synthase.chloroplastic subunit a	weakly similar to ( 139) ATCG00150 | Symbols: ATPI | Encodes a subunit of ATPase complex CF0, which is a proton channel that supplies the proton motive force to drive ATP synthesis by CF1 portion of the complex. | chrC:14021-14770 REVERSEweakly similar to ( 139) ATPI_OENHO Chloroplast ATP synthase a chain precursor (EC 3.6.3.14) (ATPase subunit IV) - Oenothera hookeri (Hookers evening primrose)we…	PF00119	PTHR11410				ATCG00150.1		ATPase, F0 complex, subunit A protein	9.551711114	8	0.311274795		1		0.582369594	7.296631042	1.444697811	0.790863176	2	1	1	8	8	8	0.015719698	0.263749677	0.399789778		4.219723947	4.752995307	4.333145674		3.76	4.45	3.99	4.79	4.72		-0.417568995	1.001897282	-0.11566207
Gorai.002G037600_A	Chr02	2975734	2977590	-	Photosyntheis	PS.lightreaction.ATP synthase.delta chain	moderately similar to ( 237) AT4G09650 | Symbols: ATPD | ATPD (ATP SYNTHASE DELTA-SUBUNIT GENE); hydrogen ion transporting ATP synthase, rotational mechanism / proton-transporting ATPase, rotational mechanism | chr4:6100799-6101503 FORWARDmoderately similar to ( 238) ATPD_TOBAC ATP synthase delta chain, chloroplast precursor (EC 3.6.3.14) - Nicotiana tabacum (Common tobacco)weakly similar to ( 18…	PF00213	PTHR11910	KOG1662	3.6.3.14	K02113	AT4G09650.1	ATPD	ATP synthase delta-subunit gene	62.05582581	8	0.311269122		1		0.970049247	61.84450583	44.42499151	1.844201457	2	1	1	8	8	8	1.36E-05	0.000158294	0.21151767		7.527469894	8.487423911	8.161983559		7.77	7.95	7.1	8.77	8.21		-0.883364584	0.923127136	0.310696446
Gorai.002G037600_D	Chr02	2975734	2977590	-	Photosyntheis	PS.lightreaction.ATP synthase.delta chain	moderately similar to ( 237) AT4G09650 | Symbols: ATPD | ATPD (ATP SYNTHASE DELTA-SUBUNIT GENE); hydrogen ion transporting ATP synthase, rotational mechanism / proton-transporting ATPase, rotational mechanism | chr4:6100799-6101503 FORWARDmoderately similar to ( 238) ATPD_TOBAC ATP synthase delta chain, chloroplast precursor (EC 3.6.3.14) - Nicotiana tabacum (Common tobacco)weakly similar to ( 18…	PF00213	PTHR11910	KOG1662	3.6.3.14	K02113	AT4G09650.1	ATPD	ATP synthase delta-subunit gene	34.52702118	8	0.223484208		1		0.969426474	57.55987973	36.36623504	1.751989838	2	1	1	8	8	8	1.78E-05	0.000312624	0.222199224		7.284954415	8.179093861	7.937129145		7.82	7.61	6.96	8.39	7.97		-1.0344797	0.877959434	0.360430772
Gorai.013G039000_A	Chr13	3111282	3112688	+	Photosyntheis	PS.lightreaction.other electron carrier (ox/red).ferredoxin	weakly similar to ( 171) AT1G60950 | Symbols: FED A, ATFD2 | FED A; 2 iron, 2 sulfur cluster binding / electron carrier/ iron-sulfur cluster binding | chr1:22444565-22445011 FORWARDweakly similar to ( 163) FER1_SPIOL Ferredoxin-1, chloroplast precursor (Ferredoxin I) (Fd I) - Spinacia oleracea (Spinach)weakly similar to ( 137) loc_os08g01380 12008.m080056 protein ferredoxin-1, chloroplast precurs…	PF00111				K02639	AT1G60950.1	ATFD2,FED A	2Fe-2S ferredoxin-like superfamily protein	8.767586866	8	0.592261647		1		0.585332946	3.767565928	0.459675513	6.081141227	2	1	1	8	8	8	0.070323451	0.516901735	0.038952806		3.950689063	3.083067145	3.423483007		2.98	3.61	4.29	3.68	2.49		0.890192675	-0.616192276	-0.025154497
Gorai.005G241900_D	Chr05	62272225	62274964	-	Photosyntheis	PS.lightreaction.other electron carrier (ox/red).ferredoxin	weakly similar to ( 138) AT1G60950 | Symbols: FED A, ATFD2 | FED A; 2 iron, 2 sulfur cluster binding / electron carrier/ iron-sulfur cluster binding | chr1:22444565-22445011 FORWARDweakly similar to ( 148) FER1_SPIOL Ferredoxin-1, chloroplast precursor (Ferredoxin I) (Fd I) - Spinacia oleracea (Spinach)weakly similar to ( 125) loc_os08g01380 12008.m080056 protein ferredoxin-1, chloroplast precurs…	PF00111					AT1G60950.1	ATFD2,FED A	2Fe-2S ferredoxin-like superfamily protein	6.066026138	8	1.18478976		1		0.705269763	13.89825642	0.3325027	0.3325027	2	1	1	8	8	8	0.002494578	0.580047374	0.580047374		2.071576904	2.772588722	2.94855078		4.28	1.79	2.35	2.77	2.77		-0.867315858	0.069920001	0.30517702
Gorai.009G040600_A	Chr09	2997148	2999065	-	Photosyntheis	PS.lightreaction.other electron carrier (ox/red).ferredoxin	weakly similar to ( 137) AT1G02180 | Symbols: | ferredoxin-related | chr1:413619-414505 REVERSEmoderately similar to ( 211) loc_os08g35710 12008.m07560 protein expressed protein no original description						AT1G02180.1		ferredoxin-related	1.958963646	8	0.460120869		1		0.909952182	53.84604612	43.80797986	15.01338929	2	1	1	8	8	8	2.29E-05	0.00016611	0.004709861		3.93914082	3.625852528	3.765525153		4.66	3.21	4.67	3.43	3.82		0.093170574	-0.49726952	-0.23403492
Gorai.002G151900_D	Chr02	30476220	30476630	-	Photosyntheis	PS.lightreaction.NADH DH	moderately similar to ( 214) ATCG00430 | Symbols: PSBG | Encodes a protein which was originally thought to be part of photosystem II but its wheat homolog was later shown to encode for subunit K of NADH dehydrogenase. | chrC:49257-49934 REVERSEmoderately similar to ( 216) NDHK_PEA NAD(P)H-quinone oxidoreductase chain K, chloroplast (EC 1.6.5.-) (NAD(P)H dehydrogenase, chain K) (NADH-plastoquinone…	PF01058	PTHR11995	KOG1687			ATCG00430.1		photosystem II reaction center protein G	4.681241052	8	0.555154946		1		0.485126661	5.446206671	0.073155018	0.073155018	2	1	1	8	8	8	0.032152163	0.793644183	0.793644183		2.772588722	3.483012094	2.857006956		2.23	2.77	2.77	3.56	3.4		-0.456783734	1.091537988	-0.272799661
Gorai.002G151900_A	Chr02	30476220	30476630	-	Photosyntheis	PS.lightreaction.NADH DH	moderately similar to ( 214) ATCG00430 | Symbols: PSBG | Encodes a protein which was originally thought to be part of photosystem II but its wheat homolog was later shown to encode for subunit K of NADH dehydrogenase. | chrC:49257-49934 REVERSEmoderately similar to ( 216) NDHK_PEA NAD(P)H-quinone oxidoreductase chain K, chloroplast (EC 1.6.5.-) (NAD(P)H dehydrogenase, chain K) (NADH-plastoquinone…	PF01058	PTHR11995	KOG1687			ATCG00430.1		photosystem II reaction center protein G	4.701821965	8	0.558372435		1		0.485724258	5.480193161	0.163487494	0.041022646	2	1	1	8	8	8	0.031693574	0.696559991	0.844550344		2.802901033	3.49235816	2.883445874		2.23	2.83	2.77	3.58	3.4		-0.431877388	1.076135137	-0.255705984
Gorai.005G108900_A	Chr05	19668671	19669408	-	Photosyntheis	PS.lightreaction.NADH DH	moderately similar to ( 274) ATCG00430 | Symbols: PSBG | Encodes a protein which was originally thought to be part of photosystem II but its wheat homolog was later shown to encode for subunit K of NADH dehydrogenase. | chrC:49257-49934 REVERSEmoderately similar to ( 280) NDHK_LOTJA NAD(P)H-quinone oxidoreductase chain K, chloroplast (EC 1.6.5.-) (NAD(P)H dehydrogenase, chain K) (NADH-plastoquino…	PF00507,PF01058	PTHR11995	KOG1687	1.6.5.3	K05582	ATCG00430.1		photosystem II reaction center protein G	55.09127596	8	0.576124552		1		0.623542418	8.711401634	0.243850091	0.579815734	2	1	1	8	8	8	0.00980542	0.634710149	0.468234641		5.449336321	6.308349705	5.484159336		4.83	5.48	5.41	6.14	6.47		-0.446599461	1.097070608	-0.38402157
Gorai.005G120500_A	Chr05	25293619	25294557	+	Photosyntheis	PS.lightreaction.NADH DH	weakly similar to ( 157) ATCG00430 | Symbols: PSBG | Encodes a protein which was originally thought to be part of photosystem II but its wheat homolog was later shown to encode for subunit K of NADH dehydrogenase. | chrC:49257-49934 REVERSEweakly similar to ( 155) NDHK_TOBAC NAD(P)H-quinone oxidoreductase chain K, chloroplast (EC 1.6.5.-) (NAD(P)H dehydrogenase, chain K) (NADH-plastoquinone oxido…	PF00507,PF01058	PTHR11995	KOG4662			ATCG00430.1		photosystem II reaction center protein G	28.3251389	8	0.852840679		1		0.732139011	12.02762474	3.841071995	0.29043519	2	1	1	8	8	8	0.003879389	0.085675892	0.604610442		5.097182258	5.922641051	4.838645304		3.94	4.94	5.26	5.64	6.2		-0.186566096	0.976815837	-0.550941913
Gorai.001G177200_A	Chr01	26480095	26480793	-	Photosyntheis	PS.lightreaction.NADH DH	moderately similar to ( 271) ATCG00420 | Symbols: NDHJ | Encodes NADH dehydrogenase subunit J. Its transcription is increased upon sulfur depletion. | chrC:48677-49153 REVERSEmoderately similar to ( 283) NDHJ_SPIOL NAD(P)H-quinone oxidoreductase chain J, chloroplast (EC 1.6.5.-) (NAD(P)H dehydrogenase, chain J) (NADH-plastoquinone oxidoreductase subunit J) - Spinacia oleracea (Spinach)moderately …	PF00329	PTHR10884	KOG1713	1.6.5.3	K05581	ATCG00420.1		NADH dehydrogenase subunit J	22.94223509	8	0.587085986		1		0.737627306	7.662688857	4.293284146	0.070990512	2	1	1	8	8	8	0.013837104	0.072002242	0.796638731		4.793049356	5.490884795	4.558593723		3.89	4.51	5.08	5.27	5.71		-0.201682023	0.973701332	-0.596582071
Gorai.006G035300_A	Chr06	9462513	9464452	-	Photosyntheis	PS.lightreaction.cyclic electron flow-chlororespiration	weakly similar to ( 176) ATCG01010 | Symbols: NDHF | Chloroplast encoded NADH dehydrogenase unit. | chrC:110398-112638 REVERSEweakly similar to ( 191) NU5C_SORBI NAD(P)H-quinone oxidoreductase chain 5, chloroplast (EC 1.6.5.-) (NAD(P)H dehydrogenase, chain 5) (NADH-plastoquinone oxidoreductase chain 5) (Fragment) - Sorghum bicolor (Sorghum) (Sorghum vulgare)weakly similar to ( 188) loc_osp1g00880…	PF00662	PTHR22773				ATCG01010.1		NADH-Ubiquinone oxidoreductase (complex I), chain 5 protein	12.05051633	8	0.825939614		1		0.644045451	5.713258106	8.928081322	0.366652072	2	1	1	8	8	8	0.028759428	0.01738718	0.561615541		3.356810877	4.16350037	3.997729595		3.22	4.11	2.6	4.66	3.66		-0.562733008	0.679669199	0.424361576
Gorai.003G071300_A	Chr03	16584048	16585713	-	Photosyntheis	PS.lightreaction.cyclic electron flow-chlororespiration	moderately similar to ( 247) ATCG01110 | Symbols: NDHH | Encodes the 49KDa plastid NAD(P)H dehydrogenase subunit H protein. Its transcription is regulated by an ndhF-specific plastid sigma factor, SIG4. | chrC:122011-123192 REVERSEmoderately similar to ( 254) NDHH_TOBAC NAD(P)H-quinone oxidoreductase chain H, chloroplast (EC 1.6.5.-) (NAD(P)H dehydrogenase, chain H) (NADH-plastoquinone oxidoreduc…	PF00346	PTHR11993				ATCG01110.1		NAD(P)H dehydrogenase subunit H	2.82353678	8	0.870852745		1		0.852837996	20.60548806	3.321452291	0.573393705	2	1	1	8	8	8	0.000698413	0.10584854	0.470625723		2.107312551	3.686687182	2.83524357		2.16	2.27	1.95	4.08	3.3		-0.853956822	1.101334715	0.047233645
Gorai.010G151000_A	Chr10	40545687	40546109	-	Photosyntheis	PS.lightreaction.cyclic electron flow-chlororespiration	weakly similar to ( 184) ATCG01010 | Symbols: NDHF | Chloroplast encoded NADH dehydrogenase unit. | chrC:110398-112638 REVERSEweakly similar to ( 200) NU5C_ATRBE NAD(P)H-quinone oxidoreductase chain 5, chloroplast (EC 1.6.5.-) (NAD(P)H dehydrogenase, chain 5) (NADH-plastoquinone oxidoreductase chain 5) - Atropa belladonna (Belladonna) (Deadly nightshade)weakly similar to ( 179) loc_osp1g00880 115…	PF00361	PTHR22773				ATCG01010.1		NADH-Ubiquinone oxidoreductase (complex I), chain 5 protein	1.912747428	8	0.451412575		1		0.815514973	11.82227918	9.663973647	5.264082614	2	1	1	8	8	8	0.004084734	0.014474081	0.050917229		2.463627259	3.29993538	2.957356571		2.34	3.14	1.79	3.4	3.2		-0.633888385	0.841550482	0.237163084
Gorai.009G313900_A	Chr09	29450101	29450400	-	Photosyntheis	PS.lightreaction.cyclic electron flow-chlororespiration	weakly similar to ( 194) ATCG01110 | Symbols: NDHH | Encodes the 49KDa plastid NAD(P)H dehydrogenase subunit H protein. Its transcription is regulated by an ndhF-specific plastid sigma factor, SIG4. | chrC:122011-123192 REVERSEweakly similar to ( 200) NDHH_LOTJA NAD(P)H-quinone oxidoreductase chain H, chloroplast (EC 1.6.5.-) (NAD(P)H dehydrogenase, chain H) (NADH-plastoquinone oxidoreductase 49 …		PTHR11993				ATCG01110.1		NAD(P)H dehydrogenase subunit H	13.04039514	8	0.512193793		1		0.646651365	6.602704551	7.515428131	0.577958348	2	1	1	8	8	8	0.020256916	0.025393112	0.468923998		4.02535524	4.596317272	4.344269848		3.58	4.55	3.5	4.9	4.3		-0.403742479	0.75609583	0.244092855
Gorai.005G106600_A	Chr05	19127903	19128540	+	Photosyntheis	PS.lightreaction.cyclic electron flow-chlororespiration	moderately similar to ( 201) ATCG01100 | Symbols: NDHA | NADH dehydrogenase ND1 | chrC:119847-122009 REVERSEmoderately similar to ( 228) NU1C_GOSHI NAD(P)H-quinone oxidoreductase subunit 1, chloroplast (EC 1.6.5.-) (NAD(P)H dehydrogenase subunit 1) (NDH subunit 1) (NADH-plastoquinone oxidoreductase subunit 1) - Gossypium hirsutum (Upland cotton)weakly similar to ( 181) loc_osp1g00960 11562.m00087…	PF00146	PTHR11432				ATCG01100.1		NADH dehydrogenase family protein	11.87700628	8	0.702242184		1		0.750609594	6.439126536	5.802950586	3.811899526	2	1	1	8	8	8	0.021556752	0.042579137	0.086669021		3.646508841	4.344777223	3.962118993		3.03	4.43	2.86	4.43	4.26		-0.355166396	0.751629672	0.145094084
Gorai.005G127100_A	Chr05	28853565	28854634	+	Photosyntheis	PS.lightreaction.cyclic electron flow-chlororespiration	moderately similar to ( 369) ATCG01010 | Symbols: NDHF | Chloroplast encoded NADH dehydrogenase unit. | chrC:110398-112638 REVERSEmoderately similar to ( 382) NU5C_OENHO NAD(P)H-quinone oxidoreductase chain 5, chloroplast (EC 1.6.5.-) (NAD(P)H dehydrogenase, chain 5) (NADH-plastoquinone oxidoreductase chain 5) - Oenothera hookeri (Hookers evening primrose)moderately similar to ( 341) loc_osp1g008…	PF00361	PTHR22773		1.6.5.3	K05577	ATCG01010.1		NADH-Ubiquinone oxidoreductase (complex I), chain 5 protein	6.152372705	8	1.065175629		1		0.809974472	0.829605526	22.26946733	2.122639652	2	1	1	8	8	8	0.470536509	0.001504	0.183237771		2.882595608	3.359506577	2.181783221		2.08	2.27	3.5	2.2	4.52		0.010546842	0.560011406	-0.796881791
Gorai.001G106100_D	Chr01	11942176	11942438	-	Photosyntheis	PS.lightreaction.cyclic electron flow-chlororespiration	very weakly similar to (99.4) ATCG01250 | Symbols: NDHB.2 | NADH dehydrogenase ND2 | chrC:141854-143708 FORWARDweakly similar to ( 104) NU2C_SOLTU NAD(P)H-quinone oxidoreductase chain 2, chloroplast (EC 1.6.5.-) (NAD(P)H dehydrogenase, chain 2) (NADH-plastoquinone oxidoreductase chain 2) - Solanum tuberosum (Potato)weakly similar to ( 108) loc_os01g58060 12001.m11952 protein retrotransposon prote…	PF00361	PTHR22773:SF27				ATCG00890.1		NADH-Ubiquinone/plastoquinone (complex I) protein	0.955078525	8	0.350408098		1		0.752024822	7.864610218	2.386667736	11.5179602	2	1	1	8	8	8	0.012918916	0.160954818	0.009446528		2.615554478	2.206399242	2.248413697		1.61	2.43	2.8	2.71	1.7		0.732793021	-0.189493905	-0.094788084
Gorai.001G106100_A	Chr01	11942176	11942438	-	Photosyntheis	PS.lightreaction.cyclic electron flow-chlororespiration	very weakly similar to (99.4) ATCG01250 | Symbols: NDHB.2 | NADH dehydrogenase ND2 | chrC:141854-143708 FORWARDweakly similar to ( 104) NU2C_SOLTU NAD(P)H-quinone oxidoreductase chain 2, chloroplast (EC 1.6.5.-) (NAD(P)H dehydrogenase, chain 2) (NADH-plastoquinone oxidoreductase chain 2) - Solanum tuberosum (Potato)weakly similar to ( 108) loc_os01g58060 12001.m11952 protein retrotransposon prote…	PF00361	PTHR22773:SF27				ATCG00890.1		NADH-Ubiquinone/plastoquinone (complex I) protein	1.156058253	8	0.366028038		1		0.735516175	7.109517392	2.369606664	8.826476557	2	1	1	8	8	8	0.0168058	0.162281087	0.017845549		2.644134195	2.206399242	2.267466842		1.61	2.48	2.8	2.71	1.7		0.757918014	-0.216233285	-0.080331225
Gorai.004G123700_A	Chr04	32147732	32148868	-	Photosyntheis	PS.lightreaction.cyclic electron flow-chlororespiration	moderately similar to ( 309) ATCG01110 | Symbols: NDHH | Encodes the 49KDa plastid NAD(P)H dehydrogenase subunit H protein. Its transcription is regulated by an ndhF-specific plastid sigma factor, SIG4. | chrC:122011-123192 REVERSEmoderately similar to ( 314) NDHH_SPIOL NAD(P)H-quinone oxidoreductase chain H, chloroplast (EC 1.6.5.-) (NAD(P)H dehydrogenase, chain H) (NADH-plastoquinone oxidoreduc…	PF00346	PTHR11993	KOG2870	1.6.5.3	K05579	ATCG01110.1		NAD(P)H dehydrogenase subunit H	15.02081764	8	1.10241926		1		0.799710967	5.548400642	7.238470554	0.103014934	2	1	1	8	8	8	0.03079764	0.027477874	0.756465378		4.532739362	4.922964896	3.827960851		2.66	4.25	4.81	4.57	5.28		0.216215604	0.696949228	-0.652027752
Gorai.006G251600_D	Chr06	49511571	49513000	-	Photosyntheis	PS.lightreaction.cyclic electron flow-chlororespiration	weakly similar to ( 145) AT2G05620 | Symbols: PGR5 | PGR5 (proton gradient regulation 5); electron carrier | chr2:2081204-2081687 REVERSEweakly similar to ( 123) loc_os08g45190 12008.m08489 protein PGR5, putative, expressed no original description						AT2G05620.1	PGR5	proton gradient regulation 5	3.178437585	8	0.532991495		1		0.7093702	6.416879232	3.704558259	1.008567624	2	1	1	8	8	8	0.021741497	0.09045418	0.344651768		3.308033356	2.433836403	2.363360918		1.9	2.89	3.73	2.3	2.57		1.049415721	-0.424853901	-0.543705685
Gorai.002G026400_D	Chr02	2000453	2002709	+	Photosyntheis	PS.lightreaction.cyclic electron flow-chlororespiration	weakly similar to ( 152) AT2G05620 | Symbols: PGR5 | PGR5 (proton gradient regulation 5); electron carrier | chr2:2081204-2081687 REVERSEweakly similar to ( 125) loc_os08g45190 12008.m08489 protein PGR5, putative, expressed no original description						AT2G05620.1	PGR5	proton gradient regulation 5	58.25795294	8	0.510389211		1		0.690807926	2.965876579	3.094547931	1.643239855	2	1	1	8	8	8	0.108726864	0.116600688	0.235781294		5.128663102	5.359311297	5.160519104		4.32	5.22	5.04	5.94	4.77		0.023457402	0.518834314	0.091876442
Gorai.001G163400_A	Chr01	23451198	23454067	+	Photosyntheis	PS.lightreaction.cyclic electron flow-chlororespiration	highly similar to ( 630) ATMG00665 | Symbols: NAD5B, NAD5.2, NAD5 | Mitochondrial NADH dehydrogenase subunit 5. The gene is trans-spliced from three different pre-cursors, NAD5a, NAD5b and NAD5c. | chrM:190740-190761 REVERSEhighly similar to ( 636) NU5M_WHEAT NADH-ubiquinone oxidoreductase chain 5 (EC 1.6.5.3) (NADH dehydrogenase subunit 5) - Triticum aestivum (Wheat)moderately similar to ( 268) …	PF00137,PF00361	PTHR22773	KOG4668	1.6.5.3	K03883	ATMG00665.1		NADH dehydrogenase 5B	630.9357323	8	0.811634581		1		0.89227758	17.65665556	12.40883343	6.213955011	2	1	1	8	8	8	0.001163789	0.00781592	0.037359984		9.392991417	8.105973793	8.700411054		9.43	9.27	9.51	7.4	8.81		0.756097517	-0.965704056	-0.170452311
Gorai.003G172100_D	Chr03	44321019	44324060	-	Photosyntheis	PS.photorespiration	moderately similar to ( 494) AT4G17360 | Symbols: | formyltetrahydrofolate deformylase/ hydroxymethyl-, formyl- and related transferase/ methyltransferase | chr4:9703698-9705468 REVERSEmoderately similar to ( 453) loc_os03g01222 12003.m35587 protein formyltetrahydrofolate deformylase, putative, expressedpurU PurU PRK13011 purU purN PurN Formyl_trans_N no original description	PF00551	PTHR10520	KOG3076	3.5.1.10	K01433	AT4G17360.1		Formyl transferase	7.742585249	8	1.909558027		1		0.737452532	11.1964211	0.528885064	0.456995391	2	1	1	8	8	8	0.00480037	0.4878095	0.51809314		2.577625698	1.522263944	3.011688693		4.42	3.08	2.08	1.54	1.5		0.108907506	-0.92329606	0.533445698
Gorai.011G062400_A	Chr11	5150948	5154046	-	Photosyntheis	PS.photorespiration.glycolate oxydase	highly similar to ( 504) AT3G14130 | Symbols: | (S)-2-hydroxy-acid oxidase, peroxisomal, putative / glycolate oxidase, putative / short chain alpha-hydroxy acid oxidase, putative | chr3:4685844-4687852 REVERSEmoderately similar to ( 410) GOX_SPIOL Peroxisomal (S)-2-hydroxy-acid oxidase (EC 1.1.3.15) (Glycolate oxidase) (GOX) (Short chain alpha-hydroxy acid oxidase) - Spinacia oleracea (Spinach)mo…	PF01070,PF03060,PF00478,PF01645	PTHR10578	KOG0538	1.1.3.15	K11517	AT3G14130.1		Aldolase-type TIM barrel family protein	2.861916399	8	0.24583359		1		0.97771515	176.2315805	0.025926746	4.873547799	2	1	1	8	8	8	2.43E-07	0.876071272	0.058297796		5.561174636	5.342698773	5.819150881		6.54	5.49	5.63	5.43	5.26		-0.17955283	-0.717502695	0.45565824
Gorai.009G074800_D	Chr09	5359367	5362273	-	Photosyntheis	PS.photorespiration.aminotransferases peroxisomal	highly similar to ( 756) AT2G13360 | Symbols: AGT, AGT1 | AGT (ALANINE:GLYOXYLATE AMINOTRANSFERASE); alanine-glyoxylate transaminase/ serine-glyoxylate transaminase/ serine-pyruvate transaminase | chr2:5539417-5540902 REVERSEweakly similar to ( 102) SGAT_MAIZE Serine--glyoxylate aminotransferase (EC 2.6.1.45) (SGAT) (Alanine--glyoxylate aminotransferase) (EC 2.6.1.44) (AGT) (Fragments) - Zea mays…	PF00266	PTHR21152	KOG2862	2.6.1.44,2.6.1.45,2.6.1.51	K00830	AT2G13360.1	AGT,AGT1,SGAT	alanine:glyoxylate aminotransferase	2.218300429	8	0.487193682		1		0.982464635	209.2070713	6.793671664	32.00787212	2	1	1	8	8	8	1.24E-07	0.031301645	0.000477229		4.616057355	4.956009027	5.167609989		6.16	4.25	4.98	5.09	4.82		-0.705791026	-0.090172181	0.293016227
Gorai.009G074800_A	Chr09	5359367	5362273	-	Photosyntheis	PS.photorespiration.aminotransferases peroxisomal	highly similar to ( 756) AT2G13360 | Symbols: AGT, AGT1 | AGT (ALANINE:GLYOXYLATE AMINOTRANSFERASE); alanine-glyoxylate transaminase/ serine-glyoxylate transaminase/ serine-pyruvate transaminase | chr2:5539417-5540902 REVERSEweakly similar to ( 102) SGAT_MAIZE Serine--glyoxylate aminotransferase (EC 2.6.1.45) (SGAT) (Alanine--glyoxylate aminotransferase) (EC 2.6.1.44) (AGT) (Fragments) - Zea mays…	PF00266	PTHR21152	KOG2862	2.6.1.44,2.6.1.45,2.6.1.51	K00830	AT2G13360.1	AGT,AGT1,SGAT	alanine:glyoxylate aminotransferase	2.755369405	8	0.699510425		1		0.905191319	53.7413243	2.09554716	3.897519938	2	1	1	8	8	8	2.30E-05	0.185754766	0.083795639		3.253016654	3.036523667	3.839562624		4.89	3.19	3.31	3.43	2.64		-0.292159119	-0.613043362	0.577214816
Gorai.001G173100_D	Chr01	25139711	25146982	-	Photosyntheis	PS.photorespiration.hydroxypyruvate reductase	moderately similar to ( 401) AT2G45630 | Symbols: | oxidoreductase family protein | chr2:18796000-18797089 FORWARDvery weakly similar to (92.8) FDH1_ORYSA Formate dehydrogenase 1, mitochondrial precursor (EC 1.2.1.2) (NAD-dependent formate dehydrogenase 1) (FDH 1) - Oryza sativa (Rice)moderately similar to ( 316) loc_os04g01650 12004.m05482 protein glyoxylate reductase, putativeLdhA 2-Hacid_dh Se…	PF00389,PF02826	PTHR10996	KOG0069			AT2G45630.2		D-isomer specific 2-hydroxyacid dehydrogenase family protein	2.961691676	8	0.349099814		1		0.992121187	570.7128856	52.44705244	0.018342156	2	1	1	8	8	8	2.35E-09	8.87E-05	0.895615089		6.458704259	6.291603102	6.928295082		7.69	6.63	6.29	6.47	6.12		-0.299590062	-0.632359459	0.635564776
Gorai.002G198600_A	Chr02	53747121	53750411	+	Photosyntheis	PS.photorespiration.hydroxypyruvate reductase	highly similar to ( 685) AT1G68010 | Symbols: HPR | HPR; glycerate dehydrogenase/ poly(U) binding | chr1:25493418-25495720 FORWARDhighly similar to ( 689) DHGY_CUCSA Glycerate dehydrogenase (EC 1.1.1.29) (NADH-dependent hydroxypyruvate reductase) (HPR) (GDH) - Cucumis sativus (Cucumber)highly similar to ( 667) loc_os02g01150 12002.m33493 protein hydroxypyruvate reductase, putative, expressed2-Hac…	PF00389,PF02826,PF03446	PTHR10996	KOG0069			AT1G68010.1	ATHPR1,HPR	hydroxypyruvate reductase	3.100330368	8	0.319931775		1		0.849390867	23.41472218	0.89196114	2.682572588	2	1	1	8	8	8	0.000453215	0.372591876	0.140086159		3.383959257	4.455394068	3.837308529		3.51	3.61	3.16	4.39	4.52		-0.89101611	1.123974937	-0.038425998
Gorai.001G144300_D	Chr01	19611278	19612028	-	Photosyntheis	PS.calvin cycle	weakly similar to ( 109) AT3G62410 | Symbols: CP12-2, CP12 | CP12-2; protein binding | chr3:23091006-23091401 FORWARDweakly similar to ( 105) loc_os03g19380 12003.m07355 protein CP12-2, putative, expressedCP12 no original description	PF02672					AT3G62410.1	CP12,CP12-2	CP12 domain-containing protein 2	5.161424032	8	0.912116612		1		0.891536493	64.37025601	0.309926094	2.783053024	2	1	1	8	8	8	1.17E-05	0.592953172	0.133821041		3.623005931	3.471570725	4.164540355		5.54	3.34	3.9	3.61	3.33		-0.343210606	-0.55080952	0.399166028
Gorai.013G048600_A	Chr13	4329778	4330461	+	Photosyntheis	PS.calvin cycle.rubisco large subunit	weakly similar to ( 186) ATCG00490 | Symbols: RBCL | large subunit of RUBISCO. Protein is tyrosine-phosphorylated and its phosphorylation state is modulated in response to ABA in Arabidopsis thaliana seeds. | chrC:54958-56397 FORWARDweakly similar to ( 198) RBL_GOSHI Ribulose bisphosphate carboxylase large chain precursor (EC 4.1.1.39) (RuBisCO large subunit) - Gossypium hirsutum (Upland cotton)w…	PF00016					ATCG00490.1		ribulose-bisphosphate carboxylases	4.481904096	8	17.9820332		1		0.958719146	1.126732948	15.98648678	11.99601019	2	1	1	8	8	8	0.370575909	0.003959098	0.008523478		2.414156869	3.023094769	-0.641408309		-5.69	2.3	2.53	1.47	4.58		0.36863494	0.560986655	-0.596559051
Gorai.013G048600_D	Chr13	4329778	4330461	+	Photosyntheis	PS.calvin cycle.rubisco large subunit	weakly similar to ( 186) ATCG00490 | Symbols: RBCL | large subunit of RUBISCO. Protein is tyrosine-phosphorylated and its phosphorylation state is modulated in response to ABA in Arabidopsis thaliana seeds. | chrC:54958-56397 FORWARDweakly similar to ( 198) RBL_GOSHI Ribulose bisphosphate carboxylase large chain precursor (EC 4.1.1.39) (RuBisCO large subunit) - Gossypium hirsutum (Upland cotton)w…	PF00016					ATCG00490.1		ribulose-bisphosphate carboxylases	65.4882624	8	0.750929641		1		0.62177196	7.709110271	6.380485933	0.022178276	2	1	1	8	8	8	0.013618974	0.035477803	0.885299457		5.336228604	6.131299736	5.710548018		4.81	5.79	4.89	6.53	5.73		-0.477227848	0.878971661	0.161270754
Gorai.012G005100_D	Chr12	614374	614709	+	Photosyntheis	PS.calvin cycle.rubisco large subunit	weakly similar to ( 142) ATCG00490 | Symbols: RBCL | large subunit of RUBISCO. Protein is tyrosine-phosphorylated and its phosphorylation state is modulated in response to ABA in Arabidopsis thaliana seeds. | chrC:54958-56397 FORWARDweakly similar to ( 146) RBL_GOSHI Ribulose bisphosphate carboxylase large chain precursor (EC 4.1.1.39) (RuBisCO large subunit) - Gossypium hirsutum (Upland cotton)w…	PF00016					ATCG00490.1		ribulose-bisphosphate carboxylases	4.494757467	8	1.895768602		1		0.740467467	4.890169141	7.157331718	1.015907671	2	1	1	8	8	8	0.040982634	0.028129348	0.343001364		1.48946282	2.871501786	2.853863521		2.04	2.98	0	3.55	2.2		-0.681189631	0.562045354	0.546178574
Gorai.006G014400_A	Chr06	3098760	3100185	-	Photosyntheis	PS.calvin cycle.rubisco large subunit	moderately similar to ( 330) ATCG00490 | Symbols: RBCL | large subunit of RUBISCO. Protein is tyrosine-phosphorylated and its phosphorylation state is modulated in response to ABA in Arabidopsis thaliana seeds. | chrC:54958-56397 FORWARDmoderately similar to ( 347) RBL_VIGUN Ribulose bisphosphate carboxylase large chain precursor (EC 4.1.1.39) (RuBisCO large subunit) - Vigna unguiculata (Cowpea)m…	PF02788,PF00016					ATCG00490.1		ribulose-bisphosphate carboxylases	52.67448781	8	1.704329094		1		0.831353623	9.782332414	46.65724892	1.638029833	2	1	1	8	8	8	0.007094946	0.000133594	0.236460712		5.507038909	6.549359691	4.805958126		4.19	4.76	6.25	5.46	7.64		-0.124166355	0.805633422	-0.749563803
Gorai.006G014400_D	Chr06	3098760	3100185	-	Photosyntheis	PS.calvin cycle.rubisco large subunit	moderately similar to ( 330) ATCG00490 | Symbols: RBCL | large subunit of RUBISCO. Protein is tyrosine-phosphorylated and its phosphorylation state is modulated in response to ABA in Arabidopsis thaliana seeds. | chrC:54958-56397 FORWARDmoderately similar to ( 347) RBL_VIGUN Ribulose bisphosphate carboxylase large chain precursor (EC 4.1.1.39) (RuBisCO large subunit) - Vigna unguiculata (Cowpea)m…	PF02788,PF00016					ATCG00490.1		ribulose-bisphosphate carboxylases	118.2704732	8	0.731708686		1		0.735332447	10.25216379	11.06834642	0.81245846	2	1	1	8	8	8	0.006204642	0.010432208	0.393720756		6.035668359	6.996262361	6.666927011		5.87	6.73	5.34	7.4	6.6		-0.629938965	0.816144667	0.320361373
Gorai.013G111200_A	Chr13	25489864	25490601	-	Photosyntheis	PS.calvin cycle.rubisco large subunit	moderately similar to ( 461) ATCG00490 | Symbols: RBCL | large subunit of RUBISCO. Protein is tyrosine-phosphorylated and its phosphorylation state is modulated in response to ABA in Arabidopsis thaliana seeds. | chrC:54958-56397 FORWARDmoderately similar to ( 489) RBL_GOSHI Ribulose bisphosphate carboxylase large chain precursor (EC 4.1.1.39) (RuBisCO large subunit) - Gossypium hirsutum (Upland …	PF02788,PF00016					ATCG00490.1		ribulose-bisphosphate carboxylases	328.3182655	8	0.654982336		1		0.679780774	11.29879835	4.249520641	2.138564756	2	1	1	8	8	8	0.00467316	0.073196481	0.181779785		7.290856508	8.190325391	7.602684853		6.76	7.78	6.8	8.27	8.11		-0.514966848	0.981207548	0.003727679
Gorai.007G279500_A	Chr07	47847407	47847992	+	Photosyntheis	PS.calvin cycle.rubisco large subunit	weakly similar to ( 199) ATCG00490 | Symbols: RBCL | large subunit of RUBISCO. Protein is tyrosine-phosphorylated and its phosphorylation state is modulated in response to ABA in Arabidopsis thaliana seeds. | chrC:54958-56397 FORWARDmoderately similar to ( 213) RBL_VIGUN Ribulose bisphosphate carboxylase large chain precursor (EC 4.1.1.39) (RuBisCO large subunit) - Vigna unguiculata (Cowpea)weakl…	PF02788					ATCG00490.1		ribulose-bisphosphate carboxylases	46.18062678	8	1.541796772		1		0.859874832	12.69700563	48.30940753	9.85568999	2	1	1	8	8	8	0.003293712	0.000118359	0.013818214		5.621620235	6.654774321	4.990549791		4.3	5.18	6.06	5.49	7.82		-0.131726813	0.818051355	-0.711869638
Gorai.001G206400_A	Chr01	40451764	40454681	-	Photosyntheis	PS.calvin cycle.rubisco large subunit	moderately similar to ( 491) ATCG00490 | Symbols: RBCL | large subunit of RUBISCO. Protein is tyrosine-phosphorylated and its phosphorylation state is modulated in response to ABA in Arabidopsis thaliana seeds. | chrC:54958-56397 FORWARDhighly similar to ( 508) RBL_GOSHI Ribulose bisphosphate carboxylase large chain precursor (EC 4.1.1.39) (RuBisCO large subunit) - Gossypium hirsutum (Upland cott…	PF02788,PF00016			4.1.1.39	K01601	ATCG00490.1		ribulose-bisphosphate carboxylases	109.3546175	8	0.586303053		1		0.622496848	8.053037195	0.550101492	1.358133639	2	1	1	8	8	8	0.012129809	0.479481427	0.277430087		6.149381367	6.90831097	6.234604991		5.44	6.41	5.89	6.85	6.97		-0.383552486	1.023484128	-0.225550005
Gorai.006G164700_A	Chr06	42441703	42447999	+	Photosyntheis	PS.calvin cycle.phosphoglycerate kinase	weakly similar to ( 170) AT3G12780 | Symbols: PGK1 | PGK1 (PHOSPHOGLYCERATE KINASE 1); phosphoglycerate kinase | chr3:4061127-4063140 REVERSEweakly similar to ( 170) PGKH_SPIOL Phosphoglycerate kinase, chloroplast precursor (EC 2.7.2.3) (Fragment) - Spinacia oleracea (Spinach)highly similar to ( 582) loc_os10g30550 12010.m05915 protein phosphoglycerate kinase, chloroplast precursor, putative, exp…	PF00162,PF02390	PTHR11406	KOG1367			AT3G12780.1	PGK1	phosphoglycerate kinase 1	6.632519774	8	0.331368333		1		0.744171183	14.12141114	1.58579984	1.320974184	2	1	1	8	8	8	0.002373952	0.24342576	0.283616319		4.1207217	3.624253263	4.075684554		4.79	3.83	4.41	3.61	3.64		0.25534437	-0.913487723	0.149313741
Gorai.001G276400_D	Chr01	55439785	55442602	-	Photosyntheis	PS.calvin cycle.GAP	highly similar to ( 635) AT1G12900 | Symbols: GAPA-2 | GAPA-2 (GLYCERALDEHYDE 3-PHOSPHATE DEHYDROGENASE A SUBUNIT 2); NAD or NADH binding / binding / catalytic/ glyceraldehyde-3-phosphate dehydrogenase (phosphorylating)/ glyceraldehyde-3-phosphate dehydrogenase | chr1:4392634-4393850 REVERSEhighly similar to ( 629) G3PA_PEA Glyceraldehyde-3-phosphate dehydrogenase A, chloroplast precursor (EC 1.2…	PF00044,PF02800	PTHR10836	KOG0657	1.2.1.13	K05298	AT1G12900.1	GAPA-2	glyceraldehyde 3-phosphate dehydrogenase A subunit 2	3.99288476	8	0.637095541		1		0.891174211	10.47924929	2.616933781	0.176373716	2	1	1	8	8	8	0.005824462	0.144389897	0.685560462		3.738804474	2.274299918	2.97879062		3.44	3.55	3.93	1.95	2.6		0.939293105	-1.080806134	-0.109050105
Gorai.009G186400_A	Chr09	14338571	14341590	+	Photosyntheis	PS.calvin cycle.GAP	highly similar to ( 695) AT1G42970 | Symbols: GAPB | GAPB (GLYCERALDEHYDE-3-PHOSPHATE DEHYDROGENASE B SUBUNIT); glyceraldehyde-3-phosphate dehydrogenase (NADP+)/ glyceraldehyde-3-phosphate dehydrogenase | chr1:16127552-16129584 FORWARDhighly similar to ( 719) G3PB_PEA Glyceraldehyde-3-phosphate dehydrogenase B, chloroplast precursor (EC 1.2.1.13) (NADP-dependent glyceraldehydephosphate dehydrogen…	PF00044,PF02800,PF02672	PTHR10836	KOG0657	1.2.1.13	K05298	AT1G42970.1	GAPB	glyceraldehyde-3-phosphate dehydrogenase B subunit	1.63450368	8	0.25122518		1		0.790389657	15.79017731	7.344134452	3.388001628	2	1	1	8	8	8	0.001668942	0.026657836	0.102942322		3.841778569	2.97662267	3.176857463		3.14	3.49	4.2	2.91	3.04		1.077790371	-0.802791528	-0.367542889
Gorai.013G032400_A	Chr13	2454681	2456985	-	Photosyntheis	PS.calvin cycle.aldolase	highly similar to ( 678) AT4G38970 | Symbols: | fructose-bisphosphate aldolase, putative | chr4:18163769-18165659 REVERSEhighly similar to ( 674) ALFC_ORYSA Fructose-bisphosphate aldolase, chloroplast precursor (EC 4.1.2.13) (ALDP) - Oryza sativa (Rice)highly similar to ( 674) loc_os11g07020 12011.m28744 protein fructose-bisphosphate aldolase, chloroplast precursor, putative, expressedGlycolytic …	PF00274	PTHR11627	KOG1557	4.1.2.13	K01623	AT4G38970.1	FBA2	fructose-bisphosphate aldolase 2	3.153753211	8	0.55827639		1		0.936724782	68.80165445	0.510296032	0.111907475	2	1	1	8	8	8	9.11E-06	0.495323061	0.746584467		3.863621098	3.514322302	4.272044961		5.31	3.9	3.83	3.61	3.42		-0.166234504	-0.744344102	0.50973048
Gorai.002G242100_D	Chr02	60644077	60646458	-	Photosyntheis	PS.calvin cycle.aldolase	highly similar to ( 596) AT3G52930 | Symbols: | fructose-bisphosphate aldolase, putative | chr3:19627383-19628874 REVERSEhighly similar to ( 580) ALF_ORYSA Fructose-bisphosphate aldolase cytoplasmic isozyme (EC 4.1.2.13) (Gravity-specific protein GSC 233) - Oryza sativa (Rice)highly similar to ( 580) loc_os05g33380 12005.m07570 protein fructose-bisphosphate aldolase cytoplasmic isozyme, putative,…	PF00274	PTHR11627	KOG1557	4.1.2.13	K01623	AT2G36460.1		Aldolase superfamily protein	94.88414224	8	1.433804587		1		0.994394363	143.6640501	51.55387034	14.44510054	2	1	1	8	8	8	5.38E-07	9.43E-05	0.005231659		7.180892684	9.296240439	8.287562389		7.22	8.07	6.29	9.57	9.02		-0.808159377	1.018200729	0.147322952
Gorai.002G242100_A	Chr02	60644077	60646458	-	Photosyntheis	PS.calvin cycle.aldolase	highly similar to ( 596) AT3G52930 | Symbols: | fructose-bisphosphate aldolase, putative | chr3:19627383-19628874 REVERSEhighly similar to ( 580) ALF_ORYSA Fructose-bisphosphate aldolase cytoplasmic isozyme (EC 4.1.2.13) (Gravity-specific protein GSC 233) - Oryza sativa (Rice)highly similar to ( 580) loc_os05g33380 12005.m07570 protein fructose-bisphosphate aldolase cytoplasmic isozyme, putative,…	PF00274	PTHR11627	KOG1557	4.1.2.13	K01623	AT2G36460.1		Aldolase superfamily protein	13.81445696	8	1.136212201		1		0.995965812	241.4534854	48.75797222	52.37889502	2	1	1	8	8	8	7.05E-08	0.000114603	8.91E-05		5.986902128	7.896767132	6.83735008		5.87	6.76	5.21	7.88	7.91		-0.77283891	1.05409156	0.040678943
Gorai.008G064200_D	Chr08	10303433	10305572	-	Photosyntheis	PS.calvin cycle.aldolase	highly similar to ( 676) AT4G38970 | Symbols: | fructose-bisphosphate aldolase, putative | chr4:18163769-18165659 REVERSEhighly similar to ( 653) ALFC_ORYSA Fructose-bisphosphate aldolase, chloroplast precursor (EC 4.1.2.13) (ALDP) - Oryza sativa (Rice)highly similar to ( 653) loc_os11g07020 12011.m28744 protein fructose-bisphosphate aldolase, chloroplast precursor, putative, expressedGlycolytic …	PF00274	PTHR11627	KOG1557	4.1.2.13	K01623	AT4G38970.1	FBA2	fructose-bisphosphate aldolase 2	7.971002437	8	0.709584422		1		0.873510729	27.4501167	2.823658741	0.019036737	2	1	1	8	8	8	0.000261668	0.131394288	0.893670818		3.464194838	4.12719953	4.503341825		5.43	3.73	3.2	4.35	3.9		-0.897670496	0.056140046	0.597265155
Gorai.013G032500_A	Chr13	2461538	2463567	-	Photosyntheis	PS.calvin cycle.aldolase	highly similar to ( 678) AT4G38970 | Symbols: | fructose-bisphosphate aldolase, putative | chr4:18163769-18165659 REVERSEhighly similar to ( 670) ALFC_ORYSA Fructose-bisphosphate aldolase, chloroplast precursor (EC 4.1.2.13) (ALDP) - Oryza sativa (Rice)highly similar to ( 670) loc_os11g07020 12011.m28744 protein fructose-bisphosphate aldolase, chloroplast precursor, putative, expressedGlycolytic …	PF00274	PTHR11627	KOG1557	4.1.2.13	K01623	AT4G38970.1	FBA2	fructose-bisphosphate aldolase 2	2.935291309	8	0.28779271		1		0.729242485	13.69622458	2.348699045	0.818806585	2	1	1	8	8	8	0.002610463	0.163926405	0.391964705		3.364912944	3.081660337	3.401199339		4.09	3.3	3.43	2.81	3.35		0.028872575	-0.749637774	0.128604523
Gorai.002G055400_A	Chr02	5004724	5008264	-	Photosyntheis	PS.calvin cycle.FBPase	highly similar to ( 608) AT1G43670 | Symbols: | fructose-1,6-bisphosphatase, putative / D-fructose-1,6-bisphosphate 1-phosphohydrolase, putative / FBPase, putative | chr1:16468184-16470347 FORWARDhighly similar to ( 620) F16P2_SOLTU Fructose-1,6-bisphosphatase, cytosolic (EC 3.1.3.11) (D-fructose-1,6-bisphosphate 1-phosphohydrolase) (FBPase) (CY-F1) - Solanum tuberosum (Potato)highly similar to (…	PF00316	PTHR11556	KOG1458	3.1.3.11	K03841	AT1G43670.1		Inositol monophosphatase family protein	7.977014887	8	1.729981128		1		0.906163997	39.34679624	6.924592634	1.269857773	2	1	1	8	8	8	7.25E-05	0.030109757	0.29245681		3.250672785	2.871509696	3.527327872		5.53	2.48	4.02	2.56	3.18		-0.179885762	-0.563992549	0.100376479
Gorai.008G017700_D	Chr08	1981131	1984028	+	Photosyntheis	PS.calvin cycle.FBPase	highly similar to ( 518) AT5G64380 | Symbols: | fructose-1,6-bisphosphatase family protein | chr5:25741342-25743024 FORWARDmoderately similar to ( 269) F16P1_SPIOL Fructose-1,6-bisphosphatase, chloroplast precursor (EC 3.1.3.11) (D-fructose-1,6-bisphosphate 1-phosphohydrolase) (FBPase) - Spinacia oleracea (Spinach)moderately similar to ( 500) loc_os06g45370 12006.m09064 protein fructose-1,6-bisph…	PF00316	PTHR11556	KOG1458	3.1.3.11	K03841	AT5G64380.1		Inositol monophosphatase family protein	1.798837043	8	0.269042888		1		0.925037517	57.16003318	0.516905984	0.006812953	2	1	1	8	8	8	1.83E-05	0.492627452	0.936244684		4.109663124	3.752654453	4.320418407		5.01	4.16	4.06	3.79	3.71		-0.012057859	-0.85817242	0.48743453
Gorai.008G017700_A	Chr08	1981131	1984028	+	Photosyntheis	PS.calvin cycle.FBPase	highly similar to ( 518) AT5G64380 | Symbols: | fructose-1,6-bisphosphatase family protein | chr5:25741342-25743024 FORWARDmoderately similar to ( 269) F16P1_SPIOL Fructose-1,6-bisphosphatase, chloroplast precursor (EC 3.1.3.11) (D-fructose-1,6-bisphosphate 1-phosphohydrolase) (FBPase) - Spinacia oleracea (Spinach)moderately similar to ( 500) loc_os06g45370 12006.m09064 protein fructose-1,6-bisph…	PF00316	PTHR11556	KOG1458	3.1.3.11	K03841	AT5G64380.1		Inositol monophosphatase family protein	2.353709089	8	0.384671354		1		0.934761822	42.16846925	27.91410074	5.597172551	2	1	1	8	8	8	5.63E-05	0.000743163	0.045541572		4.646765982	3.647358465	4.078786454		4.64	4.14	5.15	3.46	3.84		0.779155528	-0.963372336	-0.211151367
Gorai.008G222400_A	Chr08	50859664	50862466	-	Photosyntheis	PS.calvin cycle.PRK	highly similar to ( 679) AT1G32060 | Symbols: PRK | PRK (PHOSPHORIBULOKINASE); ATP binding / phosphoribulokinase/ protein binding | chr1:11532668-11534406 FORWARDhighly similar to ( 697) KPPR_MESCR Phosphoribulokinase, chloroplast precursor (EC 2.7.1.19) (Phosphopentokinase) (PRKase) (PRK) - Mesembryanthemum crystallinum (Common ice plant)highly similar to ( 687) loc_os02g47020 12002.m09738 prote…	PF00485	PTHR10285	KOG4203	2.7.1.19	K00855	AT1G32060.1	PRK	phosphoribulokinase	5.52690574	8	0.744436427		1		0.829795747	22.22632106	0.089659684	2.420325187	2	1	1	8	8	8	0.000541116	0.772242045	0.158380623		3.076723617	4.575675479	3.546599791		2.91	3.32	2.83	4.41	4.74		-0.766777093	1.149303941	-0.166143512
Gorai.009G012700_D	Chr09	1041503	1045913	-	Photosyntheis	PS.calvin cycle.rubisco interacting	highly similar to ( 716) AT4G20130 | Symbols: PTAC14 | PTAC14 (PLASTID TRANSCRIPTIONALLY ACTIVE14) | chr4:10878914-10881697 FORWARDhighly similar to ( 572) loc_os05g50980 12005.m09165 protein SET domain containing protein, expressed no original description	PF00856,PF09273	PTHR13271				AT4G20130.1	PTAC14	plastid transcriptionally active 14	2.343416291	8	0.213638049		1		0.952018386	84.95849717	9.287964637	2.329049516	2	1	1	8	8	8	4.09E-06	0.015878436	0.165493159		5.26104314	4.659036536	5.127017252		5.72	5.07	5.45	4.6	4.72		0.463806075	-1.041330408	0.128714645
Gorai.010G116100_D	Chr10	22615407	22621179	-	Major carbohydrates	major CHO metabolism.synthesis.sucrose.SPS	nearly identical (1461) AT5G20280 | Symbols: ATSPS1F | ATSPS1F (sucrose phosphate synthase 1F); sucrose-phosphate synthase/ transferase, transferring glycosyl groups | chr5:6844994-6849997 REVERSEnearly identical (1550) SPS_SOLTU Sucrose-phosphate synthase (EC 2.4.1.14) (UDP-glucose-fructose-phosphate glucosyltransferase) - Solanum tuberosum (Potato)nearly identical (1410) loc_os08g20660 12008.m2…	PF00862,PF00534,PF05116	PTHR12526	KOG0853			AT5G20280.1	ATSPS1F,SPS1F	sucrose phosphate synthase 1F	7.449998103	8	0.242321128		1		0.919883003	20.93509324	8.771992574	18.98703499	2	1	1	8	8	8	0.00066221	0.018097623	0.002421047		5.889711106	5.349840044	5.29542146		4.97	5.97	5.81	4.95	5.75		0.957121853	-0.360997857	-0.493863301
Gorai.010G008700_A	Chr10	630097	633085	+	Major carbohydrates	major CHO metabolism.synthesis.starch.AGPase	highly similar to ( 749) AT1G27680 | Symbols: APL2 | APL2 (ADPGLC-PPASE LARGE SUBUNIT); glucose-1-phosphate adenylyltransferase | chr1:9631630-9634450 FORWARDhighly similar to ( 746) GLGL1_BETVU Glucose-1-phosphate adenylyltransferase large subunit, chloroplast precursor (EC 2.7.7.27) (ADP-glucose synthase) (ADP-glucose pyrophosphorylase) (AGPase S) (Alpha-D-glucose-1-phosphate adenyl transferase…	PF00483	PTHR22572	KOG1322	2.7.7.27	K00975	AT1G27680.1	APL2	ADPGLC-PPase large subunit	2.946413995	8	0.768057546		1		0.626113601	3.951113976	8.429062115	6.173146173	2	1	1	8	8	8	0.064051315	0.019791777	0.037840446		3.213513843	2.35925216	2.480622919		2.75	3.15	3.28	1.54	3.18		0.78225255	-0.640439993	-0.438308402
Gorai.010G008700_D	Chr10	630097	633085	+	Major carbohydrates	major CHO metabolism.synthesis.starch.AGPase	highly similar to ( 749) AT1G27680 | Symbols: APL2 | APL2 (ADPGLC-PPASE LARGE SUBUNIT); glucose-1-phosphate adenylyltransferase | chr1:9631630-9634450 FORWARDhighly similar to ( 746) GLGL1_BETVU Glucose-1-phosphate adenylyltransferase large subunit, chloroplast precursor (EC 2.7.7.27) (ADP-glucose synthase) (ADP-glucose pyrophosphorylase) (AGPase S) (Alpha-D-glucose-1-phosphate adenyl transferase…	PF00483	PTHR22572	KOG1322	2.7.7.27	K00975	AT1G27680.1	APL2	ADPGLC-PPase large subunit	5.025943111	8	0.216492873		1		0.862003294	17.65933281	0.200549303	1.48889275	2	1	1	8	8	8	0.001163214	0.66615644	0.257133823		4.944144784	4.251445713	4.772075625		5.19	5	4.89	4.13	4.38		0.643961011	-1.134166687	0.202267135
Gorai.013G035800_D	Chr13	2777587	2782296	+	Major carbohydrates	major CHO metabolism.synthesis.starch.AGPase	highly similar to ( 793) AT4G39210 | Symbols: APL3 | APL3; glucose-1-phosphate adenylyltransferase | chr4:18260332-18263181 FORWARDhighly similar to ( 796) GLGL1_SOLTU Glucose-1-phosphate adenylyltransferase large subunit 1 (EC 2.7.7.27) (ADP-glucose synthase) (ADP-glucose pyrophosphorylase) (AGPase S) (Alpha-D-glucose-1-phosphate adenyl transferase) (Fragment) - Solanum tuberosum (Potato)highly …	PF00483	PTHR22572	KOG1322	2.7.7.27	K00975	AT4G39210.1	APL3	Glucose-1-phosphate adenylyltransferase family protein	5.47899769	8	0.389245282		1		0.806252324	13.11369075	9.041898191	2.412866031	2	1	1	8	8	8	0.002984456	0.016891203	0.158946341		4.431349249	3.491432155	3.882020307		4.38	3.93	4.93	3.33	3.65		0.790833855	-0.948734717	-0.225846627
Gorai.001G149300_A	Chr01	20487991	20492963	-	Major carbohydrates	major CHO metabolism.synthesis.starch.AGPase	highly similar to ( 738) AT1G27680 | Symbols: APL2 | APL2 (ADPGLC-PPASE LARGE SUBUNIT); glucose-1-phosphate adenylyltransferase | chr1:9631630-9634450 FORWARDhighly similar to ( 706) GLGL1_BETVU Glucose-1-phosphate adenylyltransferase large subunit, chloroplast precursor (EC 2.7.7.27) (ADP-glucose synthase) (ADP-glucose pyrophosphorylase) (AGPase S) (Alpha-D-glucose-1-phosphate adenyl transferase…	PF00483	PTHR22572	KOG1322			AT1G27680.1	APL2	ADPGLC-PPase large subunit	3.869745899	8	0.761522296		1		0.719860507	5.435427719	7.398470241	6.65983498	2	1	1	8	8	8	0.032299336	0.026248196	0.032582576		2.610638617	3.737386091	3.649926893		3.67	3.52	1.7	3.76	3.71		-0.917563252	0.59145888	0.474327164
Gorai.001G224500_A	Chr01	45756528	45759919	+	Major carbohydrates	major CHO metabolism.synthesis.starch.AGPase	highly similar to ( 875) AT5G48300 | Symbols: ADG1, APS1 | ADG1 (ADP GLUCOSE PYROPHOSPHORYLASE 1); glucose-1-phosphate adenylyltransferase | chr5:19570326-19572557 FORWARDhighly similar to ( 904) GLGS2_VICFA Glucose-1-phosphate adenylyltransferase small subunit 2, chloroplast precursor (EC 2.7.7.27) (ADP-glucose synthase) (ADP-glucose pyrophosphorylase) (AGPase B) (Alpha-D-glucose-1-phosphate ade…	PF00483	PTHR22572	KOG1322	2.7.7.27	K00975	AT5G48300.1	ADG1,APS1	ADP glucose pyrophosphorylase 1	4.344363574	8	0.23493237		1		0.967091986	123.1404871	3.534533909	1.489719679	2	1	1	8	8	8	9.80E-07	0.096900216	0.257012289		6.626366033	5.615377422	6.034031095		5.99	6.6	6.65	5.51	5.72		1.124160229	-1.007108701	-0.124543303
Gorai.006G205000_D	Chr06	46071121	46075250	+	Major carbohydrates	major CHO metabolism.synthesis.starch.starch synthase	highly similar to ( 939) AT1G32900 | Symbols: | starch synthase, putative | chr1:11920582-11923506 REVERSEhighly similar to ( 971) SSG1_ANTMA Granule-bound starch synthase 1, chloroplast precursor (EC 2.4.1.21) (Granule-bound starch synthase I) (GBSS-I) - Antirrhinum majus (Garden snapdragon)highly similar to ( 834) loc_os07g22930 12007.m29139 protein granule-bound starch synthase 1b, chloroplast…	PF08323,PF00534	PTHR12526		2.4.1.242	K13679	AT1G32900.1		UDP-Glycosyltransferase superfamily protein	11.24693591	8	0.324594283		1		0.955118168	89.95251413	0.029325404	2.871922272	2	1	1	8	8	8	3.29E-06	0.868282054	0.128584807		5.91167352	5.726842443	6.226423476		7.06	5.8	6.02	5.82	5.64		-0.248976268	-0.653698786	0.44022815
Gorai.012G002300_D	Chr12	246780	253993	-	Major carbohydrates	major CHO metabolism.synthesis.starch.starch synthase	highly similar to ( 897) AT5G24300 | Symbols: SSI1, SSI, ATSS1 | SSI1 (SUPPRESSOR OF SALICYLIC ACID INSENSITIVITY 1); starch synthase/ transferase, transferring glycosyl groups | chr5:8266934-8270860 FORWARDhighly similar to ( 882) SSY1_SOLTU Soluble starch synthase 1, chloroplast precursor (EC 2.4.1.21) (SS I) (Soluble starch synthase I) - Solanum tuberosum (Potato)highly similar to ( 850) loc_o…	PF08323,PF00534	PTHR12526		2.4.1.21	K00703	AT5G24300.1	ATSS1,SSI,SSI1	Glycogen/starch synthases, ADP-glucose type	2.87091804	8	1.382170726		1		0.604417861	10.82668035	0.423384586	4.918830372	2	1	1	8	8	8	0.005297418	0.533491089	0.057374772		3.277204063	1.969170157	2.041876387		1.1	2.79	3.76	2.23	1.7		1.055894616	-0.449891976	-0.366193789
Gorai.004G128700_D	Chr04	34283343	34287287	+	Major carbohydrates	major CHO metabolism.synthesis.starch.starch synthase	highly similar to ( 893) AT1G32900 | Symbols: | starch synthase, putative | chr1:11920582-11923506 REVERSEhighly similar to ( 945) SSG1_ANTMA Granule-bound starch synthase 1, chloroplast precursor (EC 2.4.1.21) (Granule-bound starch synthase I) (GBSS-I) - Antirrhinum majus (Garden snapdragon)highly similar to ( 811) loc_os07g22930 12007.m29139 protein granule-bound starch synthase 1b, chloroplast…	PF08323,PF00534	PTHR12526		2.4.1.242	K13679	AT1G32900.1		UDP-Glycosyltransferase superfamily protein	138.1168135	8	0.533765592		1		0.926567201	6.150856765	26.33907585	4.949533906	2	1	1	8	8	8	0.024111774	0.000893707	0.056759541		7.608863816	6.950186202	6.587067266		6.27	6.84	8.38	6.65	7.25		0.808635655	-0.17428662	-0.716156699
Gorai.009G406400_D	Chr09	59754734	59775348	+	Major carbohydrates	major CHO metabolism.synthesis.starch.starch branching	nearly identical (1293) AT5G03650 | Symbols: SBE2.2 | SBE2.2 (starch branching enzyme 2.2); 1,4-alpha-glucan branching enzyme | chr5:931924-937470 FORWARDnearly identical (1211) GLGB_MAIZE 1,4-alpha-glucan branching enzyme IIB, chloroplast precursor (EC 2.4.1.18) (Starch branching enzyme IIB) (Q-enzyme) - Zea mays (Maize)nearly identical (1228) loc_os02g32660 12002.m33706 protein 1,4-alpha-glucan…	PF02922,PF00128,PF02806	PTHR10357	KOG0470	2.4.1.18	K00700	AT5G03650.1	SBE2.2	starch branching enzyme 2.2	35.13182027	8	0.441629447		1		0.949591265	54.4213617	4.529974986	1.059118271	2	1	1	8	8	8	2.20E-05	0.065959757	0.333523699		6.345024517	7.507248118	6.549240204		6.07	6.27	6.42	7.3	7.71		-0.674613378	1.161664624	-0.351958794
Gorai.006G196700_A	Chr06	45411221	45414420	+	Major carbohydrates	major CHO metabolism.degradation.sucrose.fructokinase	moderately similar to ( 486) AT5G51830 | Symbols: | pfkB-type carbohydrate kinase family protein | chr5:21069709-21071450 FORWARDmoderately similar to ( 382) SCRK1_MAIZE Fructokinase-1 (EC 2.7.1.4) (ZmFRK1) - Zea mays (Maize)moderately similar to ( 424) loc_os06g12600 12006.m05976 protein fructokinase-2, putative, expressedbac_FRK PRK09434 PfkB KdgK RbsK ribokinase ribokinase_group_A adenosine_ki…	PF00294	PTHR10584	KOG2855	2.7.1.4	K00847	AT5G51830.1		pfkB-like carbohydrate kinase family protein	4.616705765	8	1.20556767		1		0.760769735	17.42021967	6.371782783	3.260553172	2	1	1	8	8	8	0.00121603	0.035573145	0.10860248		2.427624003	2.686107144	2.746308823		4.16	1.54	3.31	2.54	2.83		-0.472148294	-0.126589683	-0.046107805
Gorai.006G229100_D	Chr06	47959862	47962763	+	Major carbohydrates	major CHO metabolism.degradation.sucrose.fructokinase	highly similar to ( 535) AT3G59480 | Symbols: | pfkB-type carbohydrate kinase family protein | chr3:21983103-21984440 FORWARDhighly similar to ( 503) SCRK_SOLTU Fructokinase (EC 2.7.1.4) - Solanum tuberosum (Potato)moderately similar to ( 472) loc_os01g66940 12001.m12799 protein fructokinase-1, putative, expressedbac_FRK PRK09434 PfkB KdgK RbsK ribokinase PRK11142 ribokinase_group_A ribokinase_gr…	PF00294	PTHR10584	KOG2855	2.7.1.4	K00847	AT3G59480.1		pfkB-like carbohydrate kinase family protein	42.54243849	8	0.375431539		1		0.972066474	71.06151246	12.92786698	8.856444392	2	1	1	8	8	8	8.06E-06	0.007027738	0.017708787		7.957007129	7.030353898	7.94046586		8.44	7.99	7.92	7.39	6.67		0.493854435	-1.088039752	0.465616755
Gorai.011G064900_A	Chr11	5488412	5491277	+	Major carbohydrates	major CHO metabolism.degradation.sucrose.invertases.cell wall	highly similar to ( 790) AT3G13790 | Symbols: ATCWINV1, ATBFRUCT1 | ATBFRUCT1; beta-fructofuranosidase/ hydrolase, hydrolyzing O-glycosyl compounds | chr3:4533084-4535831 REVERSEhighly similar to ( 734) INV1_PEA Beta-fructofuranosidase, cell wall isozyme precursor (EC 3.2.1.26) (Sucrose hydrolase) (Acid invertase) - Pisum sativum (Garden pea)highly similar to ( 634) loc_os04g33720 12004.m08467 pr…	PF00251,PF08244		KOG0228	3.2.1.26	K01193	AT3G13790.1	ATBFRUCT1,ATCWINV1	Glycosyl hydrolases family 32 protein	9.854191975	8	0.969107769		1		0.619674269	3.692214943	0.56876269	1.447580869	2	1	1	8	8	8	0.073119686	0.472363317	0.26331076		3.367593052	2.121861974	2.707160788		2.2	3.93	2.8	1.99	2.25		1.020447735	-0.80599599	0.052146962
Gorai.003G059100_A	Chr03	10237468	10240200	+	Major carbohydrates	major CHO metabolism.degradation.sucrose.invertases.cell wall	highly similar to ( 793) AT3G13790 | Symbols: ATCWINV1, ATBFRUCT1 | ATBFRUCT1; beta-fructofuranosidase/ hydrolase, hydrolyzing O-glycosyl compounds | chr3:4533084-4535831 REVERSEhighly similar to ( 754) INV1_PEA Beta-fructofuranosidase, cell wall isozyme precursor (EC 3.2.1.26) (Sucrose hydrolase) (Acid invertase) - Pisum sativum (Garden pea)highly similar to ( 634) loc_os04g33720 12004.m08467 pr…	PF00251,PF08244		KOG0228	3.2.1.26	K01193	AT3G13790.1	ATBFRUCT1,ATCWINV1	Glycosyl hydrolases family 32 protein	4.170955079	8	0.701417142		1		0.875765129	17.91593072	4.491654258	1.884162553	2	1	1	8	8	8	0.001109686	0.066892595	0.207107889		4.199655811	2.979212936	3.013895958		2.37	3.78	4.62	2.89	3.07		1.102269645	-0.508908294	-0.46312121
Gorai.013G220200_A	Chr13	54010261	54021664	+	Major carbohydrates	major CHO metabolism.degradation.sucrose.invertases.cell wall	highly similar to ( 628) AT3G13790 | Symbols: ATCWINV1, ATBFRUCT1 | ATBFRUCT1; beta-fructofuranosidase/ hydrolase, hydrolyzing O-glycosyl compounds | chr3:4533084-4535831 REVERSEhighly similar to ( 587) INV1_DAUCA Beta-fructofuranosidase, insoluble isoenzyme 1 precursor (EC 3.2.1.26) (Sucrose hydrolase 1) (Invertase 1) (Cell wall beta-fructosidase 1) - Daucus carota (Carrot)highly similar to ( 57…	PF00251,PF08244		KOG0228			AT3G13790.1	ATBFRUCT1,ATCWINV1	Glycosyl hydrolases family 32 protein	16.74301283	8	0.214745724		1		0.967902295	126.7661088	0.422554465	11.85098073	2	1	1	8	8	8	8.76E-07	0.533882535	0.008791038		7.043305011	8.00919887	7.401349427		7.19	7.13	6.95	7.88	8.14		-0.904418621	1.147209763	-0.143906396
Gorai.010G099400_A	Chr10	17556748	17559548	-	Major carbohydrates	major CHO metabolism.degradation.sucrose.invertases.cell wall	highly similar to ( 665) AT3G13790 | Symbols: ATCWINV1, ATBFRUCT1 | ATBFRUCT1; beta-fructofuranosidase/ hydrolase, hydrolyzing O-glycosyl compounds | chr3:4533084-4535831 REVERSEhighly similar to ( 619) INV1_PEA Beta-fructofuranosidase, cell wall isozyme precursor (EC 3.2.1.26) (Sucrose hydrolase) (Acid invertase) - Pisum sativum (Garden pea)highly similar to ( 598) loc_os01g73580 12001.m13385 pr…	PF00251,PF08244		KOG0228			AT3G13790.1	ATBFRUCT1,ATCWINV1	Glycosyl hydrolases family 32 protein	13.49607172	8	1.605964581		1		0.870908113	11.33665289	18.50085591	0.004509628	2	1	1	8	8	8	0.004627193	0.002611297	0.948107286		4.893534009	3.275661674	3.056157775		2.66	4.05	5.74	2.46	4.09		0.982306203	-0.442720642	-0.636060341
Gorai.008G236700_D	Chr08	52253391	52257448	-	Major carbohydrates	major CHO metabolism.degradation.sucrose.invertases.vacuolar	highly similar to ( 890) AT1G12240 | Symbols: ATBETAFRUCT4, VAC-INV | ATBETAFRUCT4; beta-fructofuranosidase/ hydrolase, hydrolyzing O-glycosyl compounds | chr1:4153699-4157457 FORWARDhighly similar to ( 936) INVA_PHAAU Acid beta-fructofuranosidase precursor (EC 3.2.1.26) (Acid sucrose hydrolase) (Acid invertase) (AI) (Vacuolar invertase) [Contains: Acid beta-fructofuranosidase 30 kDa subunit; Aci…	PF11837,PF00251,PF08244		KOG0228	3.2.1.26	K01193	AT1G12240.1	ATBETAFRUCT4,VAC-INV	Glycosyl hydrolases family 32 protein	35.89268441	8	0.672947077		1		0.96243432	37.70148529	37.9796158	8.317495685	2	1	1	8	8	8	8.47E-05	0.000270194	0.020385773		7.809909318	7.570484257	6.931127292		5.92	7.67	7.95	7.2	7.94		0.633874535	0.28552778	-0.644691988
Gorai.004G200800_D	Chr04	52679541	52682845	+	Major carbohydrates	major CHO metabolism.degradation.sucrose.invertases.vacuolar	highly similar to ( 815) AT1G12240 | Symbols: ATBETAFRUCT4, VAC-INV | ATBETAFRUCT4; beta-fructofuranosidase/ hydrolase, hydrolyzing O-glycosyl compounds | chr1:4153699-4157457 FORWARDhighly similar to ( 862) INVA_PHAAU Acid beta-fructofuranosidase precursor (EC 3.2.1.26) (Acid sucrose hydrolase) (Acid invertase) (AI) (Vacuolar invertase) [Contains: Acid beta-fructofuranosidase 30 kDa subunit; Aci…	PF11837,PF00251,PF08244		KOG0228			AT1G12240.1	ATBETAFRUCT4,VAC-INV	Glycosyl hydrolases family 32 protein	2.838517415	8	1.191816211		1		0.782474292	11.63952188	4.786909532	0.07502465	2	1	1	8	8	8	0.004279037	0.060117429	0.791095927		3.350060281	2.249910828	1.984771006		0.98	3.08	3.62	1.9	2.6		1.008666571	-0.253343314	-0.557492059
Gorai.009G137700_A	Chr09	10401373	10405625	-	Major carbohydrates	major CHO metabolism.degradation.sucrose.hexokinase	highly similar to ( 708) AT4G29130 | Symbols: ATHXK1, GIN2, HXK1 | HXK1 (HEXOKINASE 1); ATP binding / fructokinase/ glucokinase/ hexokinase | chr4:14352338-14354865 REVERSEhighly similar to ( 734) HXK1_TOBAC Hexokinase-1 (EC 2.7.1.1) (NtHxK1) - Nicotiana tabacum (Common tobacco)highly similar to ( 657) loc_os05g45590 12005.m08684 protein hexokinase-2, putative, expressedCOG5026 Hexokinase_2 Hexok…	PF00349,PF03727	PTHR19443	KOG1369			AT2G19860.1	ATHXK2,HXK2	hexokinase 2	1.922828001	8	0.573480629		1		0.835808739	12.91983698	0.091524853	0.091524796	2	1	1	8	8	8	0.003123599	0.769964089	0.769964158		1.700599706	3.218875916	2.557742145		2.66	1.79	1.61	3.22	3.22		-1.1245522	1.018392842	0.085246865
Gorai.009G137700_D	Chr09	10401373	10405625	-	Major carbohydrates	major CHO metabolism.degradation.sucrose.hexokinase	highly similar to ( 708) AT4G29130 | Symbols: ATHXK1, GIN2, HXK1 | HXK1 (HEXOKINASE 1); ATP binding / fructokinase/ glucokinase/ hexokinase | chr4:14352338-14354865 REVERSEhighly similar to ( 734) HXK1_TOBAC Hexokinase-1 (EC 2.7.1.1) (NtHxK1) - Nicotiana tabacum (Common tobacco)highly similar to ( 657) loc_os05g45590 12005.m08684 protein hexokinase-2, putative, expressedCOG5026 Hexokinase_2 Hexok…	PF00349,PF03727	PTHR19443	KOG1369			AT2G19860.1	ATHXK2,HXK2	hexokinase 2	18.28571153	8	0.413331237		1		0.612393104	4.779523361	0.965493716	0.000111438	2	1	1	8	8	8	0.043087988	0.354585378	0.991835868		3.841944428	4.883009288	4.536564247		4.55	4.01	3.68	5.05	4.71		-1.119852957	0.940738858	0.255016149
Gorai.010G077400_A	Chr10	11185286	11192766	-	Major carbohydrates	major CHO metabolism.degradation.sucrose.hexokinase	highly similar to ( 743) AT4G29130 | Symbols: ATHXK1, GIN2, HXK1 | HXK1 (HEXOKINASE 1); ATP binding / fructokinase/ glucokinase/ hexokinase | chr4:14352338-14354865 REVERSEhighly similar to ( 737) HXK1_SPIOL Hexokinase-1 (EC 2.7.1.1) (SoHxK1) - Spinacia oleracea (Spinach)highly similar to ( 682) loc_os05g45590 12005.m08684 protein hexokinase-2, putative, expressedCOG5026 Hexokinase_2 Hexokinase_1…	PF00349,PF03727	PTHR19443	KOG1369	2.7.1.1	K00844	AT4G29130.1	ATHXK1,GIN2,HXK1	hexokinase 1	8.353006141	8	0.271947948		1		0.971758432	128.0399092	1.085309211	24.01672727	2	1	1	8	8	8	8.42E-07	0.327969822	0.001192735		7.284429174	6.546651595	6.636408498		6.14	7.4	7.17	6.37	6.73		1.100792885	-0.521677753	-0.324290433
Gorai.010G077400_D	Chr10	11185286	11192766	-	Major carbohydrates	major CHO metabolism.degradation.sucrose.hexokinase	highly similar to ( 743) AT4G29130 | Symbols: ATHXK1, GIN2, HXK1 | HXK1 (HEXOKINASE 1); ATP binding / fructokinase/ glucokinase/ hexokinase | chr4:14352338-14354865 REVERSEhighly similar to ( 737) HXK1_SPIOL Hexokinase-1 (EC 2.7.1.1) (SoHxK1) - Spinacia oleracea (Spinach)highly similar to ( 682) loc_os05g45590 12005.m08684 protein hexokinase-2, putative, expressedCOG5026 Hexokinase_2 Hexokinase_1…	PF00349,PF03727	PTHR19443	KOG1369	2.7.1.1	K00844	AT4G29130.1	ATHXK1,GIN2,HXK1	hexokinase 1	4.282593793	8	0.968855275		1		0.689391278	4.599648635	0.003637649	4.798802655	2	1	1	8	8	8	0.046807682	0.953385893	0.059863376		2.954067983	1.539413735	2.484485375		2.93	2.37	3.54	2.16	0.92		0.710207603	-0.985172982	0.147440243
Gorai.006G096800_A	Chr06	33627077	33632411	+	Major carbohydrates	major CHO metabolism.degradation.sucrose.hexokinase	highly similar to ( 694) AT2G19860 | Symbols: ATHXK2, HXK2 | HXK2 (HEXOKINASE 2); ATP binding / fructokinase/ glucokinase/ hexokinase | chr2:8571949-8573762 FORWARDhighly similar to ( 723) HXK1_TOBAC Hexokinase-1 (EC 2.7.1.1) (NtHxK1) - Nicotiana tabacum (Common tobacco)highly similar to ( 645) loc_os05g45590 12005.m08684 protein hexokinase-2, putative, expressedCOG5026 Hexokinase_2 Hexokinase_1 …	PF00349,PF03727	PTHR19443	KOG1369			AT2G19860.1	ATHXK2,HXK2	hexokinase 2	4.073103034	8	0.311821926		1		0.969657827	150.1607977	2.053919136	1.457959335	2	1	1	8	8	8	4.53E-07	0.189714368	0.261739317		5.950098027	6.638546373	5.980445557		5.27	6.03	5.87	6.65	6.63		-0.364644109	1.054485654	-0.302087372
Gorai.001G017700_A	Chr01	1633649	1638690	-	Major carbohydrates	major CHO metabolism.degradation.sucrose.Susy	nearly identical (1272) AT3G43190 | Symbols: SUS4, ATSUS4 | SUS4; UDP-glycosyltransferase/ sucrose synthase/ transferase, transferring glycosyl groups | chr3:15179204-15182577 REVERSEnearly identical (1302) SUSY_SOYBN Sucrose synthase (EC 2.4.1.13) (Sucrose-UDP glucosyltransferase) (Nodulin-100) - Glycine max (Soybean)nearly identical (1172) loc_os06g09450 12006.m091637 protein sucrose synthase 1…	PF00862,PF00534	PTHR12526	KOG0853			AT3G43190.1	ATSUS4,SUS4	sucrose synthase 4	3.948955752	8	1.699531116		1		0.609054396	7.35326779	0.032165109	0.358576049	2	1	1	8	8	8	0.015408361	0.862124908	0.565863917		2.147507664	0.693153295	2.059574425		3.21	1.99	2.3	0.98	0.41		0.448968182	-1.090551966	0.355885646
Gorai.001G083400_D	Chr01	8827369	8831426	-	Major carbohydrates	major CHO metabolism.degradation.sucrose.Susy	nearly identical (1212) AT5G37180 | Symbols: SUS5, ATSUS5 | SUS5; UDP-glycosyltransferase/ sucrose synthase | chr5:14718238-14722913 FORWARDhighly similar to ( 958) SUS2_PEA Sucrose synthase 2 (EC 2.4.1.13) (Sucrose-UDP glucosyltransferase 2) - Pisum sativum (Garden pea)nearly identical (1187) loc_os04g24430 12004.m07574 protein sucrose synthase 2, putative, expressedSucrose_synth Glycos_transf_1…	PF00862,PF00534	PTHR12526	KOG0853	2.4.1.13	K00695	AT5G37180.1	ATSUS5,SUS5	sucrose synthase 5	0.894994657	8	0.37793604		1		0.950342774	17.07557032	54.34939983	43.94489795	2	1	1	8	8	8	0.001297546	7.83E-05	0.000164335		3.278389179	3.108635614	2.964376771		3.47	2.37	4.19	3.06	3.16		0.155252025	-0.176290563	-0.458039877
Gorai.001G083400_A	Chr01	8827369	8831426	-	Major carbohydrates	major CHO metabolism.degradation.sucrose.Susy	nearly identical (1212) AT5G37180 | Symbols: SUS5, ATSUS5 | SUS5; UDP-glycosyltransferase/ sucrose synthase | chr5:14718238-14722913 FORWARDhighly similar to ( 958) SUS2_PEA Sucrose synthase 2 (EC 2.4.1.13) (Sucrose-UDP glucosyltransferase 2) - Pisum sativum (Garden pea)nearly identical (1187) loc_os04g24430 12004.m07574 protein sucrose synthase 2, putative, expressedSucrose_synth Glycos_transf_1…	PF00862,PF00534	PTHR12526	KOG0853	2.4.1.13	K00695	AT5G37180.1	ATSUS5,SUS5	sucrose synthase 5	11.43965498	8	2.591192445		1		0.969593864	46.19464405	4.622926892	1.293427428	2	1	1	8	8	8	4.03E-05	0.063765423	0.288331588		5.936068913	2.954041631	3.569988721		2.59	5.35	6.53	2.77	3.14		1.163048492	-0.729843485	-0.338860709
Gorai.013G222400_D	Chr13	54230175	54234656	+	Major carbohydrates	major CHO metabolism.degradation.sucrose.Susy	nearly identical (1403) AT3G43190 | Symbols: SUS4, ATSUS4 | SUS4; UDP-glycosyltransferase/ sucrose synthase/ transferase, transferring glycosyl groups | chr3:15179204-15182577 REVERSEnearly identical (1434) SUSY_SOYBN Sucrose synthase (EC 2.4.1.13) (Sucrose-UDP glucosyltransferase) (Nodulin-100) - Glycine max (Soybean)nearly identical (1264) loc_os06g09450 12006.m091637 protein sucrose synthase 1…	PF00862,PF00534	PTHR12526	KOG0853	2.4.1.13	K00695	AT3G43190.1	ATSUS4,SUS4	sucrose synthase 4	17.90524394	8	0.230573414		1		0.944221425	50.98266513	0.006989776	0.126782984	2	1	1	8	8	8	2.80E-05	0.935424768	0.730998489		7.251284495	6.249883928	6.810373458		6.92	7.27	7.23	6.24	6.26		1.008693262	-1.132076718	0.066124281
Gorai.010G092300_D	Chr10	14665491	14670139	-	Major carbohydrates	major CHO metabolism.degradation.sucrose.Susy	nearly identical (1405) AT3G43190 | Symbols: SUS4, ATSUS4 | SUS4; UDP-glycosyltransferase/ sucrose synthase/ transferase, transferring glycosyl groups | chr3:15179204-15182577 REVERSEnearly identical (1447) SUSY_SOYBN Sucrose synthase (EC 2.4.1.13) (Sucrose-UDP glucosyltransferase) (Nodulin-100) - Glycine max (Soybean)nearly identical (1271) loc_os06g09450 12006.m091637 protein sucrose synthase 1…	PF00862,PF00534	PTHR12526	KOG0853	2.4.1.13	K00695	AT3G43190.1	ATSUS4,SUS4	sucrose synthase 4	112.0138803	8	0.660655271		1		0.995566586	353.9664457	10.82094043	28.36749634	2	1	1	8	8	8	1.56E-08	0.011029939	0.000705822		10.49574773	8.849415238	9.839964174		9.97	10.77	10.22	8.78	8.91		0.975528081	-1.122406209	0.139857997
Gorai.010G091800_D	Chr10	14533303	14537228	+	Major carbohydrates	major CHO metabolism.degradation.sucrose.Susy	nearly identical (1230) AT3G43190 | Symbols: SUS4, ATSUS4 | SUS4; UDP-glycosyltransferase/ sucrose synthase/ transferase, transferring glycosyl groups | chr3:15179204-15182577 REVERSEnearly identical (1247) SUSY_SOYBN Sucrose synthase (EC 2.4.1.13) (Sucrose-UDP glucosyltransferase) (Nodulin-100) - Glycine max (Soybean)nearly identical (1159) loc_os03g28330 12003.m34880 protein sucrose synthase 2,…	PF00862,PF00534	PTHR12526	KOG0853			AT3G43190.1	ATSUS4,SUS4	sucrose synthase 4	158.8406167	8	1.660118325		1		0.99128592	44.78627656	3.291560695	4.746987803	2	1	1	8	8	8	4.52E-05	0.107188743	0.060980373		9.002588335	6.290159404	8.099282143		8.48	8.95	9.06	6.87	5.71		0.898000639	-1.139891438	0.21933197
Gorai.010G091800_A	Chr10	14533303	14537228	+	Major carbohydrates	major CHO metabolism.degradation.sucrose.Susy	nearly identical (1230) AT3G43190 | Symbols: SUS4, ATSUS4 | SUS4; UDP-glycosyltransferase/ sucrose synthase/ transferase, transferring glycosyl groups | chr3:15179204-15182577 REVERSEnearly identical (1247) SUSY_SOYBN Sucrose synthase (EC 2.4.1.13) (Sucrose-UDP glucosyltransferase) (Nodulin-100) - Glycine max (Soybean)nearly identical (1159) loc_os03g28330 12003.m34880 protein sucrose synthase 2,…	PF00862,PF00534	PTHR12526	KOG0853			AT3G43190.1	ATSUS4,SUS4	sucrose synthase 4	57.64188312	8	1.703971572		1		0.989071372	38.51032604	0.075809328	3.384375428	2	1	1	8	8	8	7.84E-05	0.790036688	0.10309798		7.753635892	4.90307516	6.544945113		6.89	7.5	8.01	5.25	4.56		0.980674445	-1.12406513	0.088225711
Gorai.004G142700_A	Chr04	40279216	40284816	-	Major carbohydrates	major CHO metabolism.degradation.sucrose.Susy	nearly identical (1457) AT4G02280 | Symbols: SUS3, ATSUS3 | SUS3 (sucrose synthase 3); UDP-glycosyltransferase/ sucrose synthase/ transferase, transferring glycosyl groups | chr4:995166-998719 FORWARDnearly identical (1467) SUS2_PEA Sucrose synthase 2 (EC 2.4.1.13) (Sucrose-UDP glucosyltransferase 2) - Pisum sativum (Garden pea)nearly identical (1413) loc_os03g22120 12003.m34861 protein sucrose s…	PF00862,PF00534	PTHR12526	KOG0853	2.4.1.13	K00695	AT4G02280.1	ATSUS3,SUS3	sucrose synthase 3	72.71076619	8	0.486240481		1		0.926842399	39.27529223	6.885056193	6.322977469	2	1	1	8	8	8	7.30E-05	0.030463536	0.036113874		7.071000583	6.374398525	6.930241711		7.86	6.56	7.58	6.36	6.39		0.309682499	-0.890209815	0.067226297
Gorai.006G034300_D	Chr06	9088558	9100512	+	Major carbohydrates	major CHO metabolism.degradation.sucrose.misc	moderately similar to ( 321) AT5G40510 | Symbols: | FUNCTIONS IN: molecular_function unknown; INVOLVED IN: biological_process unknown; LOCATED IN: cellular_component unknown; EXPRESSED IN: 14 plant structures; EXPRESSED DURING: 6 growth stages; CONTAINS InterPro DOMAIN/s: Thioredoxin fold (InterPro:IPR012335), Sucraseferredoxin-like (InterPro:IPR009737), Thioredoxin-like fold (InterPro:IPR012336)…	PF06999					AT5G40510.1		Sucrase/ferredoxin-like family protein	1.588933356	8	0.548903834		1		0.976551206	196.4717065	22.70695472	2.589003752	2	1	1	8	8	8	1.58E-07	0.001417345	0.146274406		4.542029422	4.078039921	4.984355675		5.86	4.86	4.23	4.23	3.92		-0.072965536	-0.804844636	0.624742797
Gorai.005G139200_A	Chr05	36287009	36293991	+	Major carbohydrates	major CHO metabolism.degradation.starch.starch cleavage	nearly identical (1025) AT1G69830 | Symbols: ATAMY3, AMY3 | AMY3 (ALPHA-AMYLASE-LIKE 3); alpha-amylase | chr1:26288518-26293003 REVERSEmoderately similar to ( 374) AMY3E_ORYSA Alpha-amylase isozyme 3E precursor (EC 3.2.1.1) (1,4-alpha-D-glucan glucanohydrolase) - Oryza sativa (Rice)highly similar to ( 798) loc_os01g51754 12001.m97454 protein alpha-amylase isozyme C2 precursor, putative, expressed…	PF00128,PF07821	PTHR10357	KOG0471			AT1G69830.1	AMY3,ATAMY3	alpha-amylase-like 3	7.731252897	8	0.281251368		1		0.939822738	70.87749731	0.416264731	3.137960351	2	1	1	8	8	8	8.14E-06	0.536866735	0.114436593		5.598648252	6.490378401	5.82063928		5.31	5.71	5.49	6.44	6.54		-0.663624862	1.149034828	-0.212373787
Gorai.009G211600_A	Chr09	16390977	16393821	-	Major carbohydrates	major CHO metabolism.degradation.starch.starch cleavage	highly similar to ( 600) AT4G25000 | Symbols: ATAMY1, AMY1 | AMY1 (ALPHA-AMYLASE-LIKE); alpha-amylase | chr4:12852109-12853825 REVERSEhighly similar to ( 581) AMY3D_ORYSA Alpha-amylase isozyme 3D precursor (EC 3.2.1.1) (1,4-alpha-D-glucan glucanohydrolase) - Oryza sativa (Rice)highly similar to ( 580) loc_os08g36910 12008.m26515 protein alpha-amylase isozyme 3D precursor, putative, expressedAlpha…	PF00128,PF07821	PTHR10357	KOG0471	3.2.1.1	K01176	AT4G25000.1	AMY1,ATAMY1	alpha-amylase-like	2.601464445	8	0.330040244		1		0.953787062	57.63213198	30.7857113	10.90833549	2	1	1	8	8	8	1.77E-05	0.000541934	0.010813989		4.505334642	5.362971841	5.378541484		5.72	4.94	4.07	5.47	5.25		-1.05504005	0.49797096	0.526164499
Gorai.009G268400_D	Chr09	22365011	22369163	-	Major carbohydrates	major CHO metabolism.degradation.starch.starch cleavage.alpha amylase	highly similar to ( 697) AT1G76130 | Symbols: ATAMY2, AMY2 | AMY2 (ALPHA-AMYLASE-LIKE 2); alpha-amylase/ calcium ion binding / catalytic/ cation binding | chr1:28561647-28563914 FORWARDmoderately similar to ( 353) AMY2A_ORYSA Alpha-amylase isozyme 2A precursor (EC 3.2.1.1) (1,4-alpha-D-glucan glucanohydrolase) (Alpha-amylase isozyme C2) - Oryza sativa (Rice)highly similar to ( 607) loc_os04g33040…	PF00128,PF07821	PTHR10357	KOG0471			AT1G76130.1	AMY2,ATAMY2	alpha-amylase-like 2	2.264926253	8	0.644863282		1		0.88002955	29.47862021	2.746500337	7.363178214	2	1	1	8	8	8	0.000203784	0.136056445	0.026513349		2.754694441	2.446426501	2.923044642		4.02	2.16	3.35	2.59	2.3		-0.103634136	-0.606506585	0.170992792
Gorai.010G001000_A	Chr10	38932	43102	-	Major carbohydrates	major CHO metabolism.degradation.starch.starch cleavage.alpha amylase	highly similar to ( 644) AT1G76130 | Symbols: ATAMY2, AMY2 | AMY2 (ALPHA-AMYLASE-LIKE 2); alpha-amylase/ calcium ion binding / catalytic/ cation binding | chr1:28561647-28563914 FORWARDmoderately similar to ( 331) AMY2_HORVU Alpha-amylase type B isozyme precursor (EC 3.2.1.1) (1,4-alpha-D-glucan glucanohydrolase) (AMY2-2) (High pI alpha-amylase) - Hordeum vulgare (Barley)highly similar to ( 592) …	PF00128,PF07821	PTHR10357	KOG0471			AT1G76130.1	AMY2,ATAMY2	alpha-amylase-like 2	11.14473676	8	0.62383828		1		0.990139031	474.5864823	0.170255837	0.487062959	2	1	1	8	8	8	4.88E-09	0.690720921	0.505015555		6.780200755	6.4835541	7.208710972		8.39	6.74	6.82	6.49	6.47		-0.224245754	-0.685734058	0.442380514
Gorai.006G073600_D	Chr06	29417549	29420971	+	Major carbohydrates	major CHO metabolism.degradation.starch.starch cleavage.beta amylase	highly similar to ( 851) AT3G23920 | Symbols: BAM1, BMY7, TR-BAMY | BAM1 (BETA-AMYLASE 1); beta-amylase | chr3:8641722-8644199 FORWARDmoderately similar to ( 440) AMYB_MEDSA Beta-amylase (EC 3.2.1.2) (1,4-alpha-D-glucan maltohydrolase) - Medicago sativa (Alfalfa)highly similar to ( 707) loc_os03g04770 12003.m06004 protein beta-amylase, putative, expressedGlyco_hydro_14 no original description	PF01373					AT3G23920.1	BAM1,BMY7,TR-BAMY	beta-amylase 1	4.755558972	8	0.636542964		1		0.781927361	12.96516061	0.004908549	1.19229544	2	1	1	8	8	8	0.003090353	0.945864749	0.306656516		3.072808939	4.030427876	3.150915367		2.37	2.93	3.22	4.16	3.9		-0.451845753	1.089864685	-0.326098976
Gorai.006G215100_D	Chr06	46844915	46846283	-	Major carbohydrates	major CHO metabolism.degradation.starch.starch cleavage.beta amylase	moderately similar to ( 430) AT4G17090 | Symbols: CT-BMY, BAM3, BMY8 | CT-BMY (CHLOROPLAST BETA-AMYLASE); beta-amylase | chr4:9605266-9607250 REVERSEmoderately similar to ( 293) AMYB_MEDSA Beta-amylase (EC 3.2.1.2) (1,4-alpha-D-glucan maltohydrolase) - Medicago sativa (Alfalfa)moderately similar to ( 396) loc_os10g41550 12010.m06918 protein beta-amylase, putative, expressedGlyco_hydro_14 no origi…	PF01373					AT4G17090.1	BAM3,BMY8,CT-BMY	chloroplast beta-amylase	8.498063886	8	1.020816903		1		0.688028773	6.802446247	0.294247017	0.119814271	2	1	1	8	8	8	0.018799726	0.602290795	0.738163275		3.859342752	2.030221986	2.977414273		2.75	3.91	3.81	2.27	1.79		1.087229895	-1.040520439	0.061314248
Gorai.005G208900_A	Chr05	58959960	58962967	-	Major carbohydrates	major CHO metabolism.degradation.starch.starch cleavage.beta amylase	highly similar to ( 701) AT2G32290 | Symbols: BMY5, BAM6 | BAM6 (BETA-AMYLASE 6); beta-amylase/ catalytic/ cation binding | chr2:13714643-13716906 REVERSEhighly similar to ( 766) AMYB_VIGUN Beta-amylase (EC 3.2.1.2) (1,4-alpha-D-glucan maltohydrolase) - Vigna unguiculata (Cowpea)highly similar to ( 663) loc_os07g35940 12007.m07847 protein beta-amylase, putativeGlyco_hydro_14 no original descripti…	PF01373					AT2G32290.1	BAM6,BMY5	beta-amylase 6	2.199740095	8	1.601205273		1		0.624944444	2.816309291	1.269786792	6.409597063	2	1	1	8	8	8	0.118588564	0.292469362	0.03516124		0.97296126	2.16536667	1.613857112		2.3	0	1.95	2.54	1.79		-0.840123912	0.604455734	-0.063689073
Gorai.011G180900_A	Chr11	42531073	42534103	+	Major carbohydrates	major CHO metabolism.degradation.starch.starch cleavage.beta amylase	highly similar to ( 875) AT3G23920 | Symbols: BAM1, BMY7, TR-BAMY | BAM1 (BETA-AMYLASE 1); beta-amylase | chr3:8641722-8644199 FORWARDmoderately similar to ( 462) AMYB_MEDSA Beta-amylase (EC 3.2.1.2) (1,4-alpha-D-glucan maltohydrolase) - Medicago sativa (Alfalfa)highly similar to ( 709) loc_os03g04770 12003.m06004 protein beta-amylase, putative, expressedGlyco_hydro_14 no original description	PF01373					AT3G23920.1	BAM1,BMY7,TR-BAMY	beta-amylase 1	7.811518365	8	0.41569756		1		0.741541011	3.987472431	10.16499416	3.774159776	2	1	1	8	8	8	0.062893024	0.012836966	0.087976029		3.855258758	3.408094601	3.40444138		3.92	3.08	4.63	3.22	3.6		0.435944276	-0.46607915	-0.473448459
Gorai.013G092200_A	Chr13	14806935	14813606	+	Major carbohydrates	major CHO metabolism.degradation.starch.starch phosphorylase	nearly identical (1388) AT3G29320 | Symbols: | glucan phosphorylase, putative | chr3:11252871-11257587 FORWARDnearly identical (1461) PHSL2_SOLTU Alpha-1,4 glucan phosphorylase L-2 isozyme, chloroplast precursor (EC 2.4.1.1) (Starch phosphorylase L-2) - Solanum tuberosum (Potato)nearly identical (1274) loc_os03g55090 12003.m10424 protein alpha-1,4 glucan phosphorylase, L isozyme, chloroplast prec…	PF00343	PTHR11468	KOG2099			AT3G29320.1		Glycosyl transferase, family 35	2.266169533	8	0.565042797		1		0.662491603	4.860933174	0.202380604	6.60228368	2	1	1	8	8	8	0.041526193	0.664745762	0.033153807		2.755705291	1.644822741	2.220618442		2.43	2.2	3.31	2.04	1.25		0.825306289	-0.922807638	-0.016720415
Gorai.011G147600_D	Chr11	24011599	24023751	+	Major carbohydrates	major CHO metabolism.degradation.starch.glucan water dikinase	nearly identical (1486) AT5G26570 | Symbols: PWD, OK1, ATGWD3 | ATGWD3; carbohydrate kinase/ catalytic/ phosphoglucan, water dikinase | chr5:9261580-9266463 FORWARDnearly identical (1357) PWD_ORYSA Phosphoglucan, water dikinase, chloroplast precursor (EC 2.7.9.5) - Oryza sativa (Rice)nearly identical (1357) loc_os12g20150 12012.m26895 protein chloroplast alpha-glucan water dikinase isoform 3, put…	PF00686,PF01326	PTHR22931				AT5G26570.1	ATGWD3,OK1,PWD	catalytics;carbohydrate kinases;phosphoglucan, water dikinases	25.03370476	8	0.207434177		1		0.875706041	20.59735186	6.739790961	3.070031234	2	1	1	8	8	8	0.000699337	0.031809513	0.117846565		6.805163233	6.150784598	6.519960191		6.94	6.75	6.86	5.87	6.43		0.70346141	-1.038092998	-0.055574091
Gorai.008G160400_D	Chr08	42593874	42607126	+	Major carbohydrates	major CHO metabolism.degradation.starch.glucan water dikinase	nearly identical (1840) AT1G10760 | Symbols: SEX1, SOP1, SOP, GWD1, GWD | SEX1 (STARCH EXCESS 1); alpha-glucan, water dikinase | chr1:3581210-3590043 REVERSEnearly identical (1966) GWD1_SOLTU Alpha-glucan water dikinase, chloroplast precursor (EC 2.7.9.4) (EC 2.7.13.3) (Starch-related R1 protein) - Solanum tuberosum (Potato)nearly identical (1640) loc_os06g30310 12006.m07575 protein alpha-glucan …	PF01326	PTHR22931		2.7.9.4	K08244	AT1G10760.1	GWD,GWD1,SEX1,SOP,SOP1	Pyruvate phosphate dikinase, PEP/pyruvate binding domain	9.258765184	8	0.307608887		1		0.636769281	8.900058977	0.33521531	1.052118574	2	1	1	8	8	8	0.009244282	0.578537025	0.33503195		4.067233809	3.895714034	4.233513584		4.89	4.13	4.01	3.68	4.11		-0.169362578	-0.656212106	0.302613497
Gorai.006G226300_D	Chr06	47770490	47778988	-	Major carbohydrates	major CHO metabolism.degradation.starch.glucan water dikinase	nearly identical (1407) AT5G26570 | Symbols: PWD, OK1, ATGWD3 | ATGWD3; carbohydrate kinase/ catalytic/ phosphoglucan, water dikinase | chr5:9261580-9266463 FORWARDnearly identical (1277) PWD_ORYSA Phosphoglucan, water dikinase, chloroplast precursor (EC 2.7.9.5) - Oryza sativa (Rice)nearly identical (1277) loc_os12g20150 12012.m26895 protein chloroplast alpha-glucan water dikinase isoform 3, put…	PF00686,PF01326	PTHR22931				AT5G26570.1	ATGWD3,OK1,PWD	catalytics;carbohydrate kinases;phosphoglucan, water dikinases	7.555927605	8	0.315668935		1		0.841381628	15.68971132	0.186179349	0.600727314	2	1	1	8	8	8	0.001703266	0.677507907	0.460593914		3.985312744	5.056509756	4.629441506		4.93	4.02	3.95	4.94	5.18		-1.152970567	0.903541055	0.083644427
Gorai.009G228100_D	Chr09	17872629	17882284	+	Major carbohydrates	major CHO metabolism.degradation.starch.glucan water dikinase	nearly identical (1568) AT4G24450 | Symbols: GWD3, PWD, ATGWD2 | PWD (PHOSPHOGLUCAN, WATER DIKINASE); ATP binding / kinase | chr4:12635761-12642631 FORWARDnearly identical (1149) GWD1_SOLTU Alpha-glucan water dikinase, chloroplast precursor (EC 2.7.9.4) (EC 2.7.13.3) (Starch-related R1 protein) - Solanum tuberosum (Potato)nearly identical (1071) loc_os06g30310 12006.m07575 protein alpha-glucan wa…	PF01326	PTHR22931				AT4G24450.1	ATGWD2,GWD3,PWD	phosphoglucan, water dikinase	3.848416031	8	0.898340311		1		0.835232985	5.246897343	8.403318355	0.039019235	2	1	1	8	8	8	0.035015136	0.019926881	0.84833723		3.105685077	3.533091269	2.467306608		1.47	2.73	3.48	3.21	3.86		0.164290103	0.728573931	-0.678530269
Gorai.009G228100_A	Chr09	17872629	17882284	+	Major carbohydrates	major CHO metabolism.degradation.starch.glucan water dikinase	nearly identical (1568) AT4G24450 | Symbols: GWD3, PWD, ATGWD2 | PWD (PHOSPHOGLUCAN, WATER DIKINASE); ATP binding / kinase | chr4:12635761-12642631 FORWARDnearly identical (1149) GWD1_SOLTU Alpha-glucan water dikinase, chloroplast precursor (EC 2.7.9.4) (EC 2.7.13.3) (Starch-related R1 protein) - Solanum tuberosum (Potato)nearly identical (1071) loc_os06g30310 12006.m07575 protein alpha-glucan wa…	PF01326	PTHR22931				AT4G24450.1	ATGWD2,GWD3,PWD	phosphoglucan, water dikinase	5.252169808	8	0.961236488		1		0.785319446	14.06076329	1.060519732	6.485903882	2	1	1	8	8	8	0.002406	0.333222949	0.034348305		4.187814814	2.952453806	2.991070514		2.12	3.69	4.69	3.16	2.74		1.052248895	-0.439672861	-0.393036204
Gorai.010G128900_D	Chr10	27983295	28005932	+	Major carbohydrates	major CHO metabolism.degradation.starch.D enzyme	nearly identical (1447) AT2G40840 | Symbols: DPE2 | DPE2 (DISPROPORTIONATING ENZYME 2); 4-alpha-glucanotransferase/ heteroglycan binding | chr2:17045368-17050779 FORWARDweakly similar to ( 108) DPEP_SOLTU 4-alpha-glucanotransferase, chloroplast precursor (EC 2.4.1.25) (Amylomaltase) (Disproportionating enzyme) (D-enzyme) - Solanum tuberosum (Potato)nearly identical (1372) loc_os07g46790 12007.m08…	PF00686,PF02446			2.4.1.25	K00705	AT2G40840.1	DPE2	disproportionating enzyme 2	25.06131752	8	0.329916644		1		0.88709064	17.20660749	20.48813039	0.091213602	2	1	1	8	8	8	0.001265771	0.001933568	0.770342436		6.436181231	5.610673642	5.890277294		6.37	6.09	6.79	5.21	6.01		0.778328981	-0.887377378	-0.323194095
Gorai.004G235400_A	Chr04	57336131	57337668	-	Minor carbohydrates	minor CHO metabolism.raffinose family.galactinol synthases.putative	moderately similar to ( 491) AT1G56600 | Symbols: AtGolS2 | AtGolS2 (Arabidopsis thaliana galactinol synthase 2); transferase, transferring glycosyl groups / transferase, transferring hexosyl groups | chr1:21207620-21209291 FORWARDmoderately similar to ( 442) loc_os03g20120 12003.m07424 protein galactinol synthase 3, putative, expressedGlyco_transf_8 no original description	PF01501	PTHR11183	KOG1950			AT1G56600.1	AtGolS2,GolS2	galactinol synthase 2	4.26030317	8	0.776784263		1		0.670897954	9.34710178	0.605568268	0.650846183	2	1	1	8	8	8	0.008066629	0.458855952	0.44313119		2.608855074	2.012789081	2.659302262		3.69	2.61	2.6	1.67	2.35		0.140108513	-0.875680797	0.22607838
Gorai.007G120900_D	Chr07	9498761	9500904	-	Minor carbohydrates	minor CHO metabolism.raffinose family.galactinol synthases.putative	highly similar to ( 554) AT2G47180 | Symbols: AtGolS1 | AtGolS1 (Arabidopsis thaliana galactinol synthase 1); transferase, transferring glycosyl groups / transferase, transferring hexosyl groups | chr2:19369049-19370372 REVERSEhighly similar to ( 522) loc_os03g20120 12003.m07424 protein galactinol synthase 3, putative, expressedGlyco_transf_8 no original description	PF01501	PTHR11183	KOG1950			AT2G47180.1	AtGolS1,GolS1	galactinol synthase 1	9.989256936	8	0.225598687		1		0.852227287	24.9682164	0.012834886	13.12044918	2	1	1	8	8	8	0.000363541	0.912591146	0.006760845		5.210117322	6.057937189	5.769569063		6.03	5.45	4.97	5.83	6.29		-1.080327816	0.789542776	0.153545557
Gorai.007G120900_A	Chr07	9498761	9500904	-	Minor carbohydrates	minor CHO metabolism.raffinose family.galactinol synthases.putative	highly similar to ( 554) AT2G47180 | Symbols: AtGolS1 | AtGolS1 (Arabidopsis thaliana galactinol synthase 1); transferase, transferring glycosyl groups / transferase, transferring hexosyl groups | chr2:19369049-19370372 REVERSEhighly similar to ( 522) loc_os03g20120 12003.m07424 protein galactinol synthase 3, putative, expressedGlyco_transf_8 no original description	PF01501	PTHR11183	KOG1950			AT2G47180.1	AtGolS1,GolS1	galactinol synthase 1	177.4317076	8	1.551780502		1		0.963633568	29.61473051	0.87910711	0.621751991	2	1	1	8	8	8	0.000200503	0.375885274	0.453127164		6.041719124	5.240214292	6.701976931		8.29	6.08	6	5.74	4.74		-0.058966818	-0.815223691	0.564016956
Gorai.012G063500_A	Chr12	8977610	8981033	+	Minor carbohydrates	minor CHO metabolism.raffinose family.raffinose synthases.known	nearly identical (1199) AT5G40390 | Symbols: SIP1 | SIP1 (seed imbibition 1-like); galactinol-sucrose galactosyltransferase/ hydrolase, hydrolyzing O-glycosyl compounds | chr5:16161720-16165085 FORWARDhighly similar to ( 514) STSYN_PEA Stachyose synthase precursor (EC 2.4.1.67) (Galactinol--raffinose galactosyltransferase) - Pisum sativum (Garden pea)nearly identical (1070) loc_os01g07530 12001.m…	PF05691					AT5G40390.1	SIP1	Raffinose synthase family protein	84.28751508	8	0.835603676		1		0.983845126	52.41369669	7.258865504	0.010338243	2	1	1	8	8	8	2.53E-05	0.027317132	0.921515197		6.523750586	8.105187462	7.87927821		8.51	6.78	6.27	8.34	7.87		-1.155089173	0.651168263	0.393143253
Gorai.012G063500_D	Chr12	8977610	8981033	+	Minor carbohydrates	minor CHO metabolism.raffinose family.raffinose synthases.known	nearly identical (1199) AT5G40390 | Symbols: SIP1 | SIP1 (seed imbibition 1-like); galactinol-sucrose galactosyltransferase/ hydrolase, hydrolyzing O-glycosyl compounds | chr5:16161720-16165085 FORWARDhighly similar to ( 514) STSYN_PEA Stachyose synthase precursor (EC 2.4.1.67) (Galactinol--raffinose galactosyltransferase) - Pisum sativum (Garden pea)nearly identical (1070) loc_os01g07530 12001.m…	PF05691					AT5G40390.1	SIP1	Raffinose synthase family protein	5.158295756	8	0.394794486		1		0.806376446	14.58868377	0.101927602	0.487405848	2	1	1	8	8	8	0.002144102	0.757705779	0.504869971		3.372240311	4.457313064	4.15748023		4.57	3.49	3.26	4.41	4.5		-1.172376012	0.769971873	0.233252404
Gorai.002G147800_A	Chr02	27719446	27726836	-	Minor carbohydrates	minor CHO metabolism.raffinose family.raffinose synthases.putative	nearly identical (1323) AT3G57520 | Symbols: AtSIP2 | AtSIP2 (Arabidopsis thaliana seed imbibition 2); hydrolase, hydrolyzing O-glycosyl compounds | chr3:21289299-21292694 REVERSEmoderately similar to ( 295) STSYN_PEA Stachyose synthase precursor (EC 2.4.1.67) (Galactinol--raffinose galactosyltransferase) - Pisum sativum (Garden pea)nearly identical (1173) loc_os03g59430 12003.m10841 protein stac…	PF05691					AT3G57520.1	AtSIP2,SIP2	seed imbibition 2	45.00782471	8	0.365307379		1		0.87278931	12.17581538	7.857356504	0.000905186	2	1	1	8	8	8	0.00373917	0.023087338	0.976735255		6.613372272	5.566914807	5.772116891		5.75	6.31	6.92	5.26	5.88		1.085118675	-0.789595412	-0.421978714
Gorai.008G203100_A	Chr08	48879919	48884081	+	Minor carbohydrates	minor CHO metabolism.raffinose family.raffinose synthases.putative	highly similar to ( 853) AT3G57520 | Symbols: AtSIP2 | AtSIP2 (Arabidopsis thaliana seed imbibition 2); hydrolase, hydrolyzing O-glycosyl compounds | chr3:21289299-21292694 REVERSEmoderately similar to ( 304) STSYN_PEA Stachyose synthase precursor (EC 2.4.1.67) (Galactinol--raffinose galactosyltransferase) - Pisum sativum (Garden pea)highly similar to ( 936) loc_os04g40520 12004.m09033 protein st…	PF05691					AT3G57520.1	AtSIP2,SIP2	seed imbibition 2	1.828308941	8	0.375343511		1		0.860115517	42.29465914	5.968412898	1.754579297	2	1	1	8	8	8	5.57E-05	0.040373023	0.221889209		3.208366502	3.339590288	3.519471491		4.42	2.89	3.53	3.25	3.43		-0.539730171	-0.244510168	0.160176595
Gorai.008G138000_A	Chr08	38816415	38819884	-	Minor carbohydrates	minor CHO metabolism.raffinose family.stachyose synthases	nearly identical (1070) AT4G01970 | Symbols: AtSTS | AtSTS (Arabidopsis thaliana stachyose synthase); galactinol-raffinose galactosyltransferase/ hydrolase, hydrolyzing O-glycosyl compounds | chr4:854073-856953 REVERSEnearly identical (1197) STSYN_PEA Stachyose synthase precursor (EC 2.4.1.67) (Galactinol--raffinose galactosyltransferase) - Pisum sativum (Garden pea)highly similar to ( 507) loc_o…	PF05691			2.4.1.67	K06611	AT4G01970.1	AtSTS,STS	stachyose synthase	4.40976599	8	0.308140042		1		0.93114379	70.89166101	1.251234222	0.106394202	2	1	1	8	8	8	8.14E-06	0.295777311	0.752656336		4.73501731	4.820389949	5.232384553		6	4.83	4.64	4.87	4.77		-0.567750688	-0.375777665	0.55065323
Gorai.008G138000_D	Chr08	38816415	38819884	-	Minor carbohydrates	minor CHO metabolism.raffinose family.stachyose synthases	nearly identical (1070) AT4G01970 | Symbols: AtSTS | AtSTS (Arabidopsis thaliana stachyose synthase); galactinol-raffinose galactosyltransferase/ hydrolase, hydrolyzing O-glycosyl compounds | chr4:854073-856953 REVERSEnearly identical (1197) STSYN_PEA Stachyose synthase precursor (EC 2.4.1.67) (Galactinol--raffinose galactosyltransferase) - Pisum sativum (Garden pea)highly similar to ( 507) loc_o…	PF05691			2.4.1.67	K06611	AT4G01970.1	AtSTS,STS	stachyose synthase	5.522684052	8	1.841056776		1		0.888988964	24.27089229	0.969146481	0.053604876	2	1	1	8	8	8	0.000400758	0.353726102	0.822717315		4.761631843	2.171903479	3.666142657		4.43	4.62	4.9	1.95	2.4		0.916878975	-1.14888819	0.043032273
Gorai.004G103500_A	Chr04	19825449	19828923	+	Minor carbohydrates	minor CHO metabolism.trehalose.TPS	nearly identical (1108) AT2G18700 | Symbols: ATTPS11, TPS11, ATTPSB | ATTPS11; transferase, transferring glycosyl groups | chr2:8109043-8111799 FORWARDhighly similar to ( 981) loc_os02g54820 12002.m33906 protein trehalose-6-phosphate synthase, putative, expressedGlyco_transf_20 OtsA Trehalose_PPase PRK10117 OtsB no original description	PF00982,PF02358	PTHR10788	KOG1050			AT2G18700.1	ATTPS11,ATTPSB,TPS11	trehalose phosphatase/synthase 11	12.41970848	8	0.815238925		1		0.980827383	202.6155634	4.607587661	1.964177095	2	1	1	8	8	8	1.40E-07	0.064121015	0.198649624		6.060602216	5.388609335	6.252621899		7.59	5.83	6.3	5.34	5.44		0.049039927	-0.857388749	0.308048842
Gorai.004G103500_D	Chr04	19825449	19828923	+	Minor carbohydrates	minor CHO metabolism.trehalose.TPS	nearly identical (1108) AT2G18700 | Symbols: ATTPS11, TPS11, ATTPSB | ATTPS11; transferase, transferring glycosyl groups | chr2:8109043-8111799 FORWARDhighly similar to ( 981) loc_os02g54820 12002.m33906 protein trehalose-6-phosphate synthase, putative, expressedGlyco_transf_20 OtsA Trehalose_PPase PRK10117 OtsB no original description	PF00982,PF02358	PTHR10788	KOG1050			AT2G18700.1	ATTPS11,ATTPSB,TPS11	trehalose phosphatase/synthase 11	15.99393315	8	1.090422411		1		0.935385631	76.21141156	3.79924075	0.738914203	2	1	1	8	8	8	6.18E-06	0.087104603	0.415023575		5.260704614	4.402312809	5.35262666		6.86	4.92	5.6	4.27	4.53		0.131352659	-0.890247099	0.240752048
Gorai.006G094500_A	Chr06	33184766	33190118	-	Minor carbohydrates	minor CHO metabolism.trehalose.TPS	nearly identical (1172) AT1G78580 | Symbols: ATTPS1, TPS1 | ATTPS1 (TREHALOSE-6-PHOSPHATE SYNTHASE); alpha,alpha-trehalose-phosphate synthase (UDP-forming)/ transferase, transferring glycosyl groups | chr1:29552495-29557482 REVERSEnearly identical (1121) loc_os05g44210 12005.m83931 protein alpha,alpha-trehalose-phosphate synthase, putative, expressedGlyco_transf_20 OtsA PRK10117 Trehalose_PPase O…	PF00982,PF02358	PTHR10788	KOG1050			AT1G78580.1	ATTPS1,TPS1	trehalose-6-phosphate synthase	3.535515648	8	0.436674212		1		0.727792031	7.66836512	0.349285733	2.535282862	2	1	1	8	8	8	0.013810199	0.570833874	0.149991996		2.671375841	3.70643231	3.343539891		3.5	2.54	2.8	4	3.42		-1.104089508	0.882315505	0.185878796
Gorai.009G159000_D	Chr09	12179234	12185399	-	Minor carbohydrates	minor CHO metabolism.trehalose.TPS	nearly identical (1396) AT1G78580 | Symbols: ATTPS1, TPS1 | ATTPS1 (TREHALOSE-6-PHOSPHATE SYNTHASE); alpha,alpha-trehalose-phosphate synthase (UDP-forming)/ transferase, transferring glycosyl groups | chr1:29552495-29557482 REVERSEnearly identical (1257) loc_os05g44210 12005.m83931 protein alpha,alpha-trehalose-phosphate synthase, putative, expressedGlyco_transf_20 OtsA PRK10117 Trehalose_PPase O…	PF00982,PF02358	PTHR10788	KOG1050			AT1G78580.1	ATTPS1,TPS1	trehalose-6-phosphate synthase	11.23607129	8	1.410439628		1		0.915187883	20.94720597	2.889966998	2.077370798	2	1	1	8	8	8	0.000660925	0.127554744	0.187469748		3.061537191	5.508427236	4.566042073		4.46	3.68	2.44	5.56	5.46		-1.080035196	0.984221833	0.189202375
Gorai.009G159000_A	Chr09	12179234	12185399	-	Minor carbohydrates	minor CHO metabolism.trehalose.TPS	nearly identical (1396) AT1G78580 | Symbols: ATTPS1, TPS1 | ATTPS1 (TREHALOSE-6-PHOSPHATE SYNTHASE); alpha,alpha-trehalose-phosphate synthase (UDP-forming)/ transferase, transferring glycosyl groups | chr1:29552495-29557482 REVERSEnearly identical (1257) loc_os05g44210 12005.m83931 protein alpha,alpha-trehalose-phosphate synthase, putative, expressedGlyco_transf_20 OtsA PRK10117 Trehalose_PPase O…	PF00982,PF02358	PTHR10788	KOG1050			AT1G78580.1	ATTPS1,TPS1	trehalose-6-phosphate synthase	2.976710527	8	0.439379515		1		0.92696739	52.67543105	1.164058209	1.303324925	2	1	1	8	8	8	2.48E-05	0.312077886	0.286624433		4.071516532	5.043955533	4.177278647		3.55	3.94	4.2	5.05	5.04		-0.535317037	1.132258561	-0.353952116
Gorai.008G236800_D	Chr08	52268635	52273612	-	Minor carbohydrates	minor CHO metabolism.trehalose.TPP	highly similar to ( 530) AT4G22590 | Symbols: | trehalose-6-phosphate phosphatase, putative | chr4:11893707-11895371 REVERSEmoderately similar to ( 459) loc_os10g40550 12010.m22032 protein trehalose-phosphate phosphatase, putative, expressedTrehalose_PPase OtsB no original description	PF02358	PTHR10788				AT4G22590.1		Haloacid dehalogenase-like hydrolase (HAD) superfamily protein	6.906492736	8	0.761537127		1		0.822571491	10.36553109	10.29852062	3.724359227	2	1	1	8	8	8	0.00601109	0.012440527	0.089740064		4.553082268	3.851288806	3.487414645		2.75	4.41	4.69	3.3	4.41		0.88885383	-0.114720414	-0.63506544
Gorai.003G038300_A	Chr03	4115747	4118444	+	Minor carbohydrates	minor CHO metabolism.trehalose.TPP	highly similar to ( 529) AT5G65140 | Symbols: | trehalose-6-phosphate phosphatase, putative | chr5:26020411-26022077 REVERSEmoderately similar to ( 477) loc_os08g31630 12008.m26845 protein expressed proteinTrehalose_PPase OtsB PRK10187 no original description	PF02358	PTHR10788				AT5G65140.1		Haloacid dehalogenase-like hydrolase (HAD) superfamily protein	3.386777305	8	1.341556786		1		0.964779881	207.1079089	3.027779907	3.281316335	2	1	1	8	8	8	1.29E-07	0.120034947	0.107653146		3.657110897	3.876275005	4.500599844		6.28	3.66	3.65	3.56	4.2		-0.565358313	-0.325157766	0.359092811
Gorai.003G038300_D	Chr03	4115747	4118444	+	Minor carbohydrates	minor CHO metabolism.trehalose.TPP	highly similar to ( 529) AT5G65140 | Symbols: | trehalose-6-phosphate phosphatase, putative | chr5:26020411-26022077 REVERSEmoderately similar to ( 477) loc_os08g31630 12008.m26845 protein expressed proteinTrehalose_PPase OtsB PRK10187 no original description	PF02358	PTHR10788				AT5G65140.1		Haloacid dehalogenase-like hydrolase (HAD) superfamily protein	12.40187306	8	1.953549766		1		0.953365768	56.6797519	2.16436727	4.943206231	2	1	1	8	8	8	1.89E-05	0.179450618	0.056885641		3.870404702	3.200128723	4.264439063		6.33	3.11	4.63	3.36	3.04		-0.09473345	-0.696389612	0.258961459
Gorai.003G169300_D	Chr03	43992274	43996267	-	Minor carbohydrates	minor CHO metabolism.trehalose.TPP	highly similar to ( 545) AT4G22590 | Symbols: | trehalose-6-phosphate phosphatase, putative | chr4:11893707-11895371 REVERSEmoderately similar to ( 469) loc_os10g40550 12010.m22032 protein trehalose-phosphate phosphatase, putative, expressedTrehalose_PPase OtsB no original description	PF02358	PTHR10788				AT4G22590.1		Haloacid dehalogenase-like hydrolase (HAD) superfamily protein	4.173863255	8	0.127641544		1		0.943617393	58.03498343	8.398495901	21.63661056	2	1	1	8	8	8	1.73E-05	0.019952318	0.001641439		5.646289001	6.371330033	6.063006077		5.97	5.91	5.38	6.31	6.43		-0.996057629	0.985264692	0.142706673
Gorai.004G183400_D	Chr04	49701638	49706297	+	Minor carbohydrates	minor CHO metabolism.trehalose.potential TPS/TPP	nearly identical (1409) AT4G17770 | Symbols: ATTPS5, TPS5 | ATTPS5; protein binding / transferase, transferring glycosyl groups / trehalose-phosphatase | chr4:9877055-9880084 FORWARDnearly identical (1234) loc_os09g23350 12009.m05492 protein ATTPS6, putative, expressedGlyco_transf_20 OtsA PRK10117 Trehalose_PPase OtsB no original description	PF00982,PF02358,PF08282	PTHR10788	KOG1050			AT4G17770.1	ATTPS5,TPS5	trehalose phosphatase/synthase 5	13.77521541	8	0.695146746		1		0.958258847	54.43381342	65.02586574	0.003749931	2	1	1	8	8	8	2.20E-05	4.12E-05	0.952672944		6.523730114	5.303500863	5.748049168		6.54	5.97	7.08	4.74	5.87		0.742738924	-0.896559805	-0.299338036
Gorai.004G183400_A	Chr04	49701638	49706297	+	Minor carbohydrates	minor CHO metabolism.trehalose.potential TPS/TPP	nearly identical (1409) AT4G17770 | Symbols: ATTPS5, TPS5 | ATTPS5; protein binding / transferase, transferring glycosyl groups / trehalose-phosphatase | chr4:9877055-9880084 FORWARDnearly identical (1234) loc_os09g23350 12009.m05492 protein ATTPS6, putative, expressedGlyco_transf_20 OtsA PRK10117 Trehalose_PPase OtsB no original description	PF00982,PF02358,PF08282	PTHR10788	KOG1050			AT4G17770.1	ATTPS5,TPS5	trehalose phosphatase/synthase 5	17.71945318	8	0.706460614		1		0.966608915	46.32909594	33.62211862	0.101259574	2	1	1	8	8	8	3.99E-05	0.000405876	0.758471504		6.61354787	5.329751947	5.327356935		4.92	6.2	7.03	4.86	5.79		1.075480894	-0.541463681	-0.544480205
Gorai.001G070500_A	Chr01	7145757	7152483	-	Minor carbohydrates	minor CHO metabolism.trehalose.potential TPS/TPP	nearly identical (1246) AT1G23870 | Symbols: ATTPS9, TPS9 | ATTPS9; transferase, transferring glycosyl groups / trehalose-phosphatase | chr1:8432695-8435506 FORWARDnearly identical (1110) loc_os08g31980 12008.m07192 protein trehalose 6-phosphate synthase, putative, expressedGlyco_transf_20 OtsA Trehalose_PPase PRK10117 OtsB no original description	PF00982,PF02358	PTHR10788	KOG1050			AT1G23870.1	ATTPS9,TPS9	trehalose-phosphatase/synthase 9	5.982400048	8	0.607914212		1		0.977151104	55.74579521	0.092868231	1.242713411	2	1	1	8	8	8	2.01E-05	0.768339202	0.297314876		4.250226934	5.59094521	5.272702954		5.93	4.19	4.31	5.7	5.48		-1.165929158	0.693407451	0.252062324
Gorai.007G033200_A	Chr07	2256538	2260676	-	Minor carbohydrates	minor CHO metabolism.trehalose.potential TPS/TPP	nearly identical (1490) AT4G17770 | Symbols: ATTPS5, TPS5 | ATTPS5; protein binding / transferase, transferring glycosyl groups / trehalose-phosphatase | chr4:9877055-9880084 FORWARDnearly identical (1268) loc_os09g23350 12009.m05492 protein ATTPS6, putative, expressedGlyco_transf_20 OtsA Trehalose_PPase PRK10117 OtsB no original description	PF00982,PF02358,PF08282	PTHR10788	KOG1050			AT4G17770.1	ATTPS5,TPS5	trehalose phosphatase/synthase 5	6.509916317	8	0.27899398		1		0.972926772	78.0969142	92.44508392	20.3785043	2	1	1	8	8	8	5.64E-06	1.14E-05	0.001964743		6.519054099	5.776784122	6.017794624		6.51	5.96	7.08	5.58	5.98		0.69914841	-0.820262571	-0.326919158
Gorai.006G046000_D	Chr06	14395683	14398675	+	Minor carbohydrates	minor CHO metabolism.sugar alcohols	highly similar to ( 636) AT5G51970 | Symbols: | sorbitol dehydrogenase, putative / L-iditol 2-dehydrogenase, putative | chr5:21111820-21113284 FORWARDvery weakly similar to (99.0) ADHX_PEA Alcohol dehydrogenase class 3 (EC 1.1.1.1) (Alcohol dehydrogenase class III) (S-(hydroxymethyl)glutathione dehydrogenase) (EC 1.1.1.284) (Glutathione-dependent formaldehyde dehydrogenase) (FDH) (FALDH) (GSH-FDH…	PF08240,PF00107	PTHR11695	KOG0024	1.1.1.14	K00008	AT5G51970.1		GroES-like zinc-binding alcohol dehydrogenase family protein	17.30724465	8	0.660554313		1		0.855956548	33.34268244	1.932177002	1.654331233	2	1	1	8	8	8	0.000131649	0.201974549	0.234343965		5.011967072	4.374616244	5.068244184		6.18	4.66	5.36	4.36	4.39		0.13564562	-0.875095165	0.224892499
Gorai.006G046000_A	Chr06	14395683	14398675	+	Minor carbohydrates	minor CHO metabolism.sugar alcohols	highly similar to ( 636) AT5G51970 | Symbols: | sorbitol dehydrogenase, putative / L-iditol 2-dehydrogenase, putative | chr5:21111820-21113284 FORWARDvery weakly similar to (99.0) ADHX_PEA Alcohol dehydrogenase class 3 (EC 1.1.1.1) (Alcohol dehydrogenase class III) (S-(hydroxymethyl)glutathione dehydrogenase) (EC 1.1.1.284) (Glutathione-dependent formaldehyde dehydrogenase) (FDH) (FALDH) (GSH-FDH…	PF08240,PF00107	PTHR11695	KOG0024	1.1.1.14	K00008	AT5G51970.1		GroES-like zinc-binding alcohol dehydrogenase family protein	5.799643223	8	1.240004608		1		0.983120125	296.2787857	15.98746441	3.933426362	2	1	1	8	8	8	3.15E-08	0.003958423	0.082627311		5.31566299	4.540068388	5.501774675		7.19	4.91	5.72	4.4	4.68		0.036105295	-0.820919902	0.241757066
Gorai.010G008400_D	Chr10	591395	598004	-	Minor carbohydrates	minor CHO metabolism.myo-inositol.InsP-Kinases	highly similar to ( 504) AT1G22100 | Symbols: | ATP binding / inositol pentakisphosphate 2-kinase | chr1:7798023-7800030 REVERSEmoderately similar to ( 422) loc_os04g56580 12004.m10547 protein expressed proteinDUF941 no original description	PF06090	PTHR14456	KOG4749			AT1G22100.1		Inositol-pentakisphosphate 2-kinase family protein	5.967589024	8	0.228968563		1		0.83256715	26.36615902	9.94721508	1.479239106	2	1	1	8	8	8	0.000301079	0.013518306	0.258558672		4.66901501	4.65838517	4.769709851		5.46	4.52	4.82	4.33	4.99		-0.316514121	-0.347782902	-0.020309765
Gorai.007G241600_A	Chr07	34941378	34944237	-	Minor carbohydrates	minor CHO metabolism.myo-inositol.InsP Synthases	highly similar to ( 961) AT2G22240 | Symbols: ATMIPS2, MIPS2 | MIPS2 (MYO-INOSITOL-1-PHOSTPATE SYNTHASE 2); binding / catalytic/ inositol-3-phosphate synthase | chr2:9451901-9453375 REVERSEhighly similar to ( 974) INO1_TOBAC Inositol-3-phosphate synthase (EC 5.5.1.4) (Myo-inositol-1-phosphate synthase) (MI-1-P synthase) (IPS) - Nicotiana tabacum (Common tobacco)highly similar to ( 940) loc_os03g0…	PF07994,PF01658	PTHR11510	KOG0693	5.5.1.4	K01858	AT2G22240.1	ATIPS2,ATMIPS2,MIPS2	myo-inositol-1-phosphate synthase 2	58.37794506	8	0.832705602		1		0.924939899	67.44305391	8.684764342	6.741815279	2	1	1	8	8	8	9.83E-06	0.018510617	0.031790245		6.358051088	8.010042272	7.056808636		6.29	6.84	5.88	8.04	7.98		-0.808622973	1.102675855	-0.000183742
Gorai.007G241600_D	Chr07	34941378	34944237	-	Minor carbohydrates	minor CHO metabolism.myo-inositol.InsP Synthases	highly similar to ( 961) AT2G22240 | Symbols: ATMIPS2, MIPS2 | MIPS2 (MYO-INOSITOL-1-PHOSTPATE SYNTHASE 2); binding / catalytic/ inositol-3-phosphate synthase | chr2:9451901-9453375 REVERSEhighly similar to ( 974) INO1_TOBAC Inositol-3-phosphate synthase (EC 5.5.1.4) (Myo-inositol-1-phosphate synthase) (MI-1-P synthase) (IPS) - Nicotiana tabacum (Common tobacco)highly similar to ( 940) loc_os03g0…	PF07994,PF01658	PTHR11510	KOG0693	5.5.1.4	K01858	AT2G22240.1	ATIPS2,ATMIPS2,MIPS2	myo-inositol-1-phosphate synthase 2	17.49076336	8	0.817302652		1		0.975201242	141.6927383	55.69733552	13.61070982	2	1	1	8	8	8	5.68E-07	7.17E-05	0.006136654		5.985017011	7.599340731	6.871223262		6.13	6.66	5.31	7.83	7.37		-0.841152689	1.0091432	0.174593882
Gorai.003G044700_D	Chr03	5771292	5774697	-	Minor carbohydrates	minor CHO metabolism.myo-inositol.InsP Synthases	highly similar to ( 961) AT2G22240 | Symbols: ATMIPS2, MIPS2 | MIPS2 (MYO-INOSITOL-1-PHOSTPATE SYNTHASE 2); binding / catalytic/ inositol-3-phosphate synthase | chr2:9451901-9453375 REVERSEhighly similar to ( 971) INO1_TOBAC Inositol-3-phosphate synthase (EC 5.5.1.4) (Myo-inositol-1-phosphate synthase) (MI-1-P synthase) (IPS) - Nicotiana tabacum (Common tobacco)highly similar to ( 925) loc_os03g0…	PF07994,PF01658	PTHR11510	KOG0693	5.5.1.4	K01858	AT2G22240.1	ATIPS2,ATMIPS2,MIPS2	myo-inositol-1-phosphate synthase 2	241.6573743	8	0.355180511		1		0.985270655	203.7865759	81.86367033	33.69944295	2	1	1	8	8	8	1.37E-07	1.78E-05	0.000402805		9.868502302	10.8886529	10.39337441		9.84	10.35	9.39	10.99	10.78		-0.77703417	1.005230925	0.139949312
Gorai.003G044700_A	Chr03	5771292	5774697	-	Minor carbohydrates	minor CHO metabolism.myo-inositol.InsP Synthases	highly similar to ( 961) AT2G22240 | Symbols: ATMIPS2, MIPS2 | MIPS2 (MYO-INOSITOL-1-PHOSTPATE SYNTHASE 2); binding / catalytic/ inositol-3-phosphate synthase | chr2:9451901-9453375 REVERSEhighly similar to ( 971) INO1_TOBAC Inositol-3-phosphate synthase (EC 5.5.1.4) (Myo-inositol-1-phosphate synthase) (MI-1-P synthase) (IPS) - Nicotiana tabacum (Common tobacco)highly similar to ( 925) loc_os03g0…	PF07994,PF01658	PTHR11510	KOG0693	5.5.1.4	K01858	AT2G22240.1	ATIPS2,ATMIPS2,MIPS2	myo-inositol-1-phosphate synthase 2	376.7595176	8	0.203997812		1		0.968768559	67.3366885	3.97461371	86.59547965	2	1	1	8	8	8	9.89E-06	0.081312936	1.45E-05		11.08063567	10.4022153	10.78584502		10.75	11.42	10.74	10.18	10.62		0.867025593	-0.903814372	0.097551251
Gorai.009G138300_A	Chr09	10445823	10448819	-	Minor carbohydrates	minor CHO metabolism.myo-inositol.myo inositol oxygenases	moderately similar to ( 484) AT1G14520 | Symbols: MIOX1 | MIOX1 (MYO-INISITOL OXYGENASE); inositol oxygenase/ oxidoreductase | chr1:4968376-4969954 REVERSEmoderately similar to ( 482) MIOX_ORYSA Probable inositol oxygenase (EC 1.13.99.1) (Myo-inositol oxygenase) - Oryza sativa (Rice)moderately similar to ( 482) loc_os06g36560 12006.m32098 protein inositol oxygenase, putative, expressedDUF706 no o…	PF05153	PTHR12588	KOG1573	1.13.99.1	K00469	AT1G14520.1	MIOX1	myo-inositol oxygenase 1	12.42958946	8	0.193253445		1		0.899292952	30.80580164	0.359748007	2.767966891	2	1	1	8	8	8	0.000174435	0.565243315	0.134737718		6.426697881	5.544444488	5.860170446		5.68	6.29	6.56	5.61	5.48		1.149235178	-0.899766392	-0.166504282
Gorai.010G079700_A	Chr10	11587674	11589848	-	Minor carbohydrates	minor CHO metabolism.myo-inositol.myo inositol oxygenases	moderately similar to ( 495) AT4G26260 | Symbols: MIOX4 | MIOX4; inositol oxygenase | chr4:13297939-13300146 FORWARDmoderately similar to ( 463) MIOX_ORYSA Probable inositol oxygenase (EC 1.13.99.1) (Myo-inositol oxygenase) - Oryza sativa (Rice)moderately similar to ( 463) loc_os06g36560 12006.m32098 protein inositol oxygenase, putative, expressedDUF706 no original description	PF05153	PTHR12588	KOG1573	1.13.99.1	K00469	AT4G26260.1	MIOX4	myo-inositol oxygenase 4	2.860343525	8	1.370569079		1		0.983216324	412.6413334	7.776852204	1.706544889	2	1	1	8	8	8	8.50E-09	0.023605565	0.227739113		4.140482326	4.148148556	5.159051755		6.79	4.43	3.85	4.25	4.04		-0.477050474	-0.469130599	0.575219357
Gorai.010G079700_D	Chr10	11587674	11589848	-	Minor carbohydrates	minor CHO metabolism.myo-inositol.myo inositol oxygenases	moderately similar to ( 495) AT4G26260 | Symbols: MIOX4 | MIOX4; inositol oxygenase | chr4:13297939-13300146 FORWARDmoderately similar to ( 463) MIOX_ORYSA Probable inositol oxygenase (EC 1.13.99.1) (Myo-inositol oxygenase) - Oryza sativa (Rice)moderately similar to ( 463) loc_os06g36560 12006.m32098 protein inositol oxygenase, putative, expressedDUF706 no original description	PF05153	PTHR12588	KOG1573	1.13.99.1	K00469	AT4G26260.1	MIOX4	myo-inositol oxygenase 4	2.108725297	8	1.306963479		1		0.959021025	165.9894181	0.006113055	3.57E-06	2	1	1	8	8	8	3.07E-07	0.9396003	0.998537802		3.052397051	3.003997156	3.884925364		5.58	3.06	3.04	3.01	3		-0.441537554	-0.494678283	0.472538013
Gorai.009G183400_D	Chr09	14120223	14124050	+	Minor carbohydrates	minor CHO metabolism.myo-inositol.inositol phosphatase	moderately similar to ( 421) AT3G02870 | Symbols: VTC4 | VTC4; 3(2'),5'-bisphosphate nucleotidase/ L-galactose-1-phosphate phosphatase/ inositol or phosphatidylinositol phosphatase/ inositol-1(or 4)-monophosphatase | chr3:627742-629682 REVERSEmoderately similar to ( 437) IMPP_MESCR Inositol monophosphatase (EC 3	PF00459	PTHR20854	KOG2951	3.1.3.-,3.1.3.25	K10047	AT3G02870.1	VTC4	Inositol monophosphatase family protein	3.770683207	8	0.270393834		1		0.796823614	15.97574307	1.162873537	0.149034748	2	1	1	8	8	8	0.001607786	0.312308418	0.709523537		3.519684211	4.374760561	3.835315888		3.41	3.65	3.38	4.44	4.31		-0.778556576	1.14174211	-0.069722688
Gorai.012G107500_A	Chr12	24129336	24131749	+	Minor carbohydrates	minor CHO metabolism.others	highly similar to ( 545) AT2G37770 | Symbols: | aldo/keto reductase family protein | chr2:15834888-15836659 FORWARDmoderately similar to ( 278) ALDR_HORVU Aldose reductase (EC 1.1.1.21) (AR) (Aldehyde reductase) - Hordeum vulgare (Barley)moderately similar to ( 481) loc_os05g38230 12005.m28060 protein aldose reductase, putative, expressedAldo_ket_red ARA1 dkgA dkgB Tas no original description	PF00248	PTHR11732	KOG1577			AT2G37770.2		NAD(P)-linked oxidoreductase superfamily protein	20.32150742	8	1.39156539		1		0.9777323	186.7722771	1.323039399	2.157769816	2	1	1	8	8	8	1.93E-07	0.283267312	0.180042307		7.786464635	5.564610933	6.165556671		5.3	7.61	7.96	5.59	5.54		1.176194506	-0.764467538	-0.239575831
Gorai.007G377100_D	Chr07	60810832	60812834	+	Minor carbohydrates	minor CHO metabolism.others	moderately similar to ( 438) AT2G37760 | Symbols: | aldo/keto reductase family protein | chr2:15831995-15833678 FORWARDmoderately similar to ( 259) ALDR_HORVU Aldose reductase (EC 1.1.1.21) (AR) (Aldehyde reductase) - Hordeum vulgare (Barley)moderately similar to ( 412) loc_os05g38230 12005.m28060 protein aldose reductase, putative, expressedARA1 Aldo_ket_red dkgA dkgB Tas no original description	PF00248	PTHR11732	KOG1577			AT2G37760.1		NAD(P)-linked oxidoreductase superfamily protein	8.158928238	8	0.570383369		1		0.788755587	15.16449472	0.187161819	0.025757287	2	1	1	8	8	8	0.0018978	0.676715266	0.876473038		3.414391977	4.856798742	4.197551296		4.43	3.38	3.45	4.78	4.93		-1.131240404	0.9979671	0.02481955
Gorai.007G377100_A	Chr07	60810832	60812834	+	Minor carbohydrates	minor CHO metabolism.others	moderately similar to ( 438) AT2G37760 | Symbols: | aldo/keto reductase family protein | chr2:15831995-15833678 FORWARDmoderately similar to ( 259) ALDR_HORVU Aldose reductase (EC 1.1.1.21) (AR) (Aldehyde reductase) - Hordeum vulgare (Barley)moderately similar to ( 412) loc_os05g38230 12005.m28060 protein aldose reductase, putative, expressedARA1 Aldo_ket_red dkgA dkgB Tas no original description	PF00248	PTHR11732	KOG1577			AT2G37760.1		NAD(P)-linked oxidoreductase superfamily protein	3.683258623	8	0.341983212		1		0.866285679	19.19684893	4.808925591	0.95030333	2	1	1	8	8	8	0.000884146	0.059648219	0.358193377		3.736724474	4.67665727	4.537298321		4.84	3.84	3.64	4.93	4.42		-1.141657899	0.675120521	0.405756229
Gorai.007G179400_D	Chr07	16807993	16818731	-	Minor carbohydrates	minor CHO metabolism.others	highly similar to ( 525) AT5G37850 | Symbols: SOS4 | SOS4 (SALT OVERLY SENSITIVE 4); kinase/ pyridoxal kinase | chr5:15065621-15068783 FORWARDhighly similar to ( 502) loc_os12g40830 12012.m26961 protein pyridoxal kinase, putative, expressedpyridoxal_pyridoxamine_kinase PdxK PRK05756 pdxK PRK07105 no original description	PF08543,PF00294	PTHR10534	KOG2599	2.7.1.35	K00868	AT5G37850.2	ATSOS4,SOS4	pfkB-like carbohydrate kinase family protein	4.754952984	8	0.305265908		1		0.983199232	157.983677	13.69947518	0.001847065	2	1	1	8	8	8	3.72E-07	0.00603149	0.966772798		6.630357816	5.704443149	6.326918864		6.9	6.51	6.75	5.58	5.83		0.693419172	-1.130232722	0.095775524
Gorai.002G025400_A	Chr02	1848751	1852924	+	Minor carbohydrates	minor CHO metabolism.others	highly similar to ( 590) AT1G04420 | Symbols: | aldo/keto reductase family protein | chr1:1191634-1193699 FORWARDweakly similar to ( 108) KCAB_ORYSA Probable voltage-gated potassium channel subunit beta (K(+) channel subunit beta) - Oryza sativa (Rice)highly similar to ( 595) loc_os03g41510 12003.m35309 protein aldo/keto reductase, putative, expressedPRK10625 Tas Aldo_ket_red ARA1 COG1453 PRK0991…	PF00248	PTHR11732	KOG1575			AT1G04420.1		NAD(P)-linked oxidoreductase superfamily protein	5.141116792	8	0.736052564		1		0.821071827	8.259844978	0.581834123	6.977772552	2	1	1	8	8	8	0.01133183	0.467487539	0.029642059		3.362538783	2.191013986	2.946758505		3.61	2.64	4.09	2.59	1.79		0.60711215	-0.938247249	0.058656016
Gorai.007G105200_D	Chr07	7905000	7908629	+	Minor carbohydrates	minor CHO metabolism.others	highly similar to ( 503) AT3G61610 | Symbols: | aldose 1-epimerase family protein | chr3:22799480-22801029 FORWARDhighly similar to ( 503) loc_os05g49430 12005.m09013 protein apospory-associated protein C, putative, expressedCOG0676 Aldose_epim no original description	PF01263	PTHR11122	KOG1594			AT3G61610.1		Galactose mutarotase-like superfamily protein	12.65780848	8	0.30695005		1		0.956265363	64.88292649	38.68221877	0.475473601	2	1	1	8	8	8	1.14E-05	0.000253979	0.509982411		7.081670628	6.074044303	6.45810186		6.78	6.83	7.33	5.76	6.39		0.947985355	-0.987696707	-0.249909984
Gorai.007G105200_A	Chr07	7905000	7908629	+	Minor carbohydrates	minor CHO metabolism.others	highly similar to ( 503) AT3G61610 | Symbols: | aldose 1-epimerase family protein | chr3:22799480-22801029 FORWARDhighly similar to ( 503) loc_os05g49430 12005.m09013 protein apospory-associated protein C, putative, expressedCOG0676 Aldose_epim no original description	PF01263	PTHR11122	KOG1594			AT3G61610.1		Galactose mutarotase-like superfamily protein	13.00518387	8	0.440065272		1		0.94078767	10.82896968	55.5841375	7.665293442	2	1	1	8	8	8	0.005294148	7.23E-05	0.024348254		5.837274098	5.112993817	4.972006606		5.16	5.02	6.65	4.74	5.49		0.753285269	-0.419973515	-0.648358145
Gorai.012G055600_D	Chr12	7443727	7446239	-	Minor carbohydrates	minor CHO metabolism.others	moderately similar to ( 409) AT5G15140 | Symbols: | aldose 1-epimerase family protein | chr5:4908686-4910670 FORWARDmoderately similar to ( 367) loc_os04g38530 12004.m08843 protein aldose 1-epimerase precursor, putative, expressedgalM Aldose_epim GalM no original description	PF01263	PTHR10091	KOG1604	5.1.3.3	K01785	AT5G15140.1		Galactose mutarotase-like superfamily protein	38.91931668	8	0.741431704		1		0.949157253	57.10583305	0.29352843	1.378084536	2	1	1	8	8	8	1.84E-05	0.602726563	0.27418853		7.36950114	5.644057086	6.389693107		6.06	7.53	7.21	5.59	5.7		1.139640942	-0.966363785	-0.056271695
Gorai.011G053500_D	Chr11	4201083	4205363	+	Minor carbohydrates	minor CHO metabolism.others	moderately similar to ( 458) AT5G57330 | Symbols: | aldose 1-epimerase family protein | chr5:23218392-23220664 FORWARDmoderately similar to ( 460) loc_os04g56290 12004.m35496 protein apospory-associated protein C, putative, expressedCOG0676 Aldose_epim no original description	PF01263	PTHR11122	KOG1594			AT5G57330.1		Galactose mutarotase-like superfamily protein	4.107364531	8	1.204717639		1		0.898950106	39.42023994	16.68623741	2.146282873	2	1	1	8	8	8	7.20E-05	0.003510365	0.181078815		3.024079948	4.771402294	3.909804289		2.87	3.75	2.3	5.11	4.43		-0.759126437	1.016721056	0.14105741
Gorai.011G053500_A	Chr11	4201083	4205363	+	Minor carbohydrates	minor CHO metabolism.others	moderately similar to ( 458) AT5G57330 | Symbols: | aldose 1-epimerase family protein | chr5:23218392-23220664 FORWARDmoderately similar to ( 460) loc_os04g56290 12004.m35496 protein apospory-associated protein C, putative, expressedCOG0676 Aldose_epim no original description	PF01263	PTHR11122	KOG1594			AT5G57330.1		Galactose mutarotase-like superfamily protein	15.38222384	8	0.300226881		1		0.964562024	76.45898352	13.33155438	0.51679248	2	1	1	8	8	8	6.11E-06	0.006482735	0.492673514		6.402265207	7.199730493	6.63820477		5.98	6.6	6.21	7.33	7.07		-0.570691142	1.076747906	-0.083276759
Gorai.005G186700_D	Chr05	54560392	54562425	+	Minor carbohydrates	minor CHO metabolism.others	moderately similar to ( 416) AT1G59960 | Symbols: | aldo/keto reductase, putative | chr1:22071410-22073067 REVERSEmoderately similar to ( 367) NADO1_ORYSA Probable NAD(P)H-dependent oxidoreductase 1 (EC 1.1.1.-) - Oryza sativa (Rice)moderately similar to ( 387) loc_os10g02490 12010.m065212 protein NAD(P)H-dependent oxidoreductase, putative, expressedAldo_ket_red ARA1 dkgB dkgA Tas no original des…	PF00248	PTHR11732	KOG1577			AT1G59960.1		NAD(P)-linked oxidoreductase superfamily protein	4.35384757	8	0.852341348		1		0.855831227	7.770170888	13.09810909	7.353916962	2	1	1	8	8	8	0.013338558	0.006791145	0.026583491		3.878953313	3.04189354	2.664997172		1.99	3.08	4.68	2.93	3.16		0.873414933	-0.168844498	-0.638134514
Gorai.005G043800_A	Chr05	4203636	4206066	+	Minor carbohydrates	minor CHO metabolism.others	moderately similar to ( 402) AT1G59960 | Symbols: | aldo/keto reductase, putative | chr1:22071410-22073067 REVERSEmoderately similar to ( 389) NADO1_ORYSA Probable NAD(P)H-dependent oxidoreductase 1 (EC 1.1.1.-) - Oryza sativa (Rice)moderately similar to ( 405) loc_os03g13390 12003.m06784 protein NAD(P)H-dependent oxidoreductase, putative, expressedAldo_ket_red ARA1 dkgA dkgB Tas COG4989 no origi…	PF00248	PTHR11732	KOG1577			AT1G59960.1		NAD(P)-linked oxidoreductase superfamily protein	19.80799288	8	1.895878553		1		0.986942524	237.2243398	12.83855168	24.06224619	2	1	1	8	8	8	7.56E-08	0.007156005	0.001185762		7.068419954	5.081494464	6.590912769		8.25	6.33	7.81	5.2	4.97		0.521591313	-1.054702536	0.142769036
Gorai.007G143300_D	Chr07	11979869	11982807	-	Minor carbohydrates	minor CHO metabolism.others	highly similar to ( 530) AT1G06730 | Symbols: | pfkB-type carbohydrate kinase family protein | chr1:2067633-2070049 FORWARDvery weakly similar to (82.0) SCRK1_ORYSA Fructokinase-1 (EC 2.7.1.4) (Fructokinase I) (OsFKI) - Oryza sativa (Rice)highly similar to ( 511) loc_os03g06880 12003.m06205 protein protein kinase, putative, expressedRbsK KdgK bac_FRK ribokinase PfkB ribokinase_group_A YegV_kinase…	PF00294	PTHR10584	KOG2855			AT1G06730.1		pfkB-like carbohydrate kinase family protein	19.06750053	8	0.359637985		1		0.917999447	15.88545592	23.21905841	0.964976702	2	1	1	8	8	8	0.001637185	0.001323699	0.354707259		6.584781855	6.715964626	6.071469515		5.4	6.39	6.78	6.42	7.01		0.32619078	0.588230978	-0.699160841
Gorai.005G186900_A	Chr05	54612234	54614903	+	Minor carbohydrates	minor CHO metabolism.others	moderately similar to ( 349) AT1G59960 | Symbols: | aldo/keto reductase, putative | chr1:22071410-22073067 REVERSEmoderately similar to ( 303) NADO1_ORYSA Probable NAD(P)H-dependent oxidoreductase 1 (EC 1.1.1.-) - Oryza sativa (Rice)moderately similar to ( 339) loc_os10g02490 12010.m065212 protein NAD(P)H-dependent oxidoreductase, putative, expressedAldo_ket_red ARA1 dkgB dkgA Tas no original des…	PF00248	PTHR11732	KOG1577			AT1G59960.1		NAD(P)-linked oxidoreductase superfamily protein	1.733091606	8	0.369233998		1		0.865531557	39.17360657	1.092943158	2.358621804	2	1	1	8	8	8	7.37E-05	0.3263771	0.163142764		3.058314678	3.374965622	3.688694257		4.45	3.28	2.83	3.33	3.42		-0.768387195	-0.11355243	0.535238996
Gorai.012G107600_D	Chr12	24132481	24135636	+	Minor carbohydrates	minor CHO metabolism.others	moderately similar to ( 390) AT2G37770 | Symbols: | aldo/keto reductase family protein | chr2:15834888-15836659 FORWARDmoderately similar to ( 221) ALDR_HORVU Aldose reductase (EC 1.1.1.21) (AR) (Aldehyde reductase) - Hordeum vulgare (Barley)moderately similar to ( 367) loc_os01g62870 12001.m43275 protein aldose reductase, putative, expressedAldo_ket_red ARA1 dkgA dkgB Tas no original description	PF00248	PTHR11732	KOG1577			AT2G37770.2		NAD(P)-linked oxidoreductase superfamily protein	13.67315918	8	0.258509606		1		0.748784837	16.34269571	5.987124278	2.014240582	2	1	1	8	8	8	0.001494879	0.040132783	0.193596044		5.039335041	5.84812673	5.472951985		5.11	5.37	4.71	5.94	5.76		-0.84721093	1.020724196	0.154243873
Gorai.012G064600_D	Chr12	9178169	9181412	-	Minor carbohydrates	minor CHO metabolism.others	moderately similar to ( 479) AT3G01590 | Symbols: | aldose 1-epimerase family protein | chr3:226647-228346 FORWARDmoderately similar to ( 385) loc_os08g14330 12008.m26633 protein apospory-associated protein C, putative, expressedCOG0676 Aldose_epim no original description	PF01263	PTHR11122	KOG1594	5.1.3.15	K01792	AT5G14500.1		aldose 1-epimerase family protein	8.059541715	8	0.274232805		1		0.938556888	18.49404191	30.7278391	14.3322637	2	1	1	8	8	8	0.000999931	0.000545263	0.005343759		5.695734731	4.922107571	5.054291455		5.29	5.07	6.32	4.8	5.04		0.837893964	-0.701764674	-0.438694722
Gorai.009G272300_A	Chr09	22741391	22744343	-	Minor carbohydrates	minor CHO metabolism.others	highly similar to ( 548) AT1G19600 | Symbols: | pfkB-type carbohydrate kinase family protein | chr1:6779085-6780898 FORWARDvery weakly similar to (82.4) ADK_PHYPA Adenosine kinase (EC 2.7.1.20) (AK) (Adenosine 5-phosphotransferase) - Physcomitrella patens (Moss)highly similar to ( 502) loc_os01g01620 12001	PF00294	PTHR10584	KOG2854			AT1G19600.1		pfkB-like carbohydrate kinase family protein	5.043796551	8	0.496368821		1		0.960608136	74.20518419	5.566689833	5.176272455	2	1	1	8	8	8	6.84E-06	0.046002482	0.052467634		5.273836027	4.380657599	5.359714864		6.09	5.28	5.27	4.71	4.05		0.345962563	-1.044632853	0.479667893
Gorai.009G272300_D	Chr09	22741391	22744343	-	Minor carbohydrates	minor CHO metabolism.others	highly similar to ( 548) AT1G19600 | Symbols: | pfkB-type carbohydrate kinase family protein | chr1:6779085-6780898 FORWARDvery weakly similar to (82.4) ADK_PHYPA Adenosine kinase (EC 2.7.1.20) (AK) (Adenosine 5-phosphotransferase) - Physcomitrella patens (Moss)highly similar to ( 502) loc_os01g01620 12001	PF00294	PTHR10584	KOG2854			AT1G19600.1		pfkB-like carbohydrate kinase family protein	3.869988692	8	0.712830512		1		0.975449148	102.3396544	2.000750219	1.749144071	2	1	1	8	8	8	2.00E-06	0.194940394	0.222540616		5.256796372	3.944792031	4.97248211		5.91	5.06	5.45	3.94	3.95		0.577369192	-1.123602769	0.208764781
Gorai.012G107200_A	Chr12	24088874	24091139	+	Minor carbohydrates	minor CHO metabolism.others	moderately similar to ( 473) AT2G37770 | Symbols: | aldo/keto reductase family protein | chr2:15834888-15836659 FORWARDmoderately similar to ( 241) ALDR_HORVU Aldose reductase (EC 1.1.1.21) (AR) (Aldehyde reductase) - Hordeum vulgare (Barley)moderately similar to ( 427) loc_os05g38230 12005.m28060 protein aldose reductase, putative, expressedAldo_ket_red ARA1 dkgA dkgB Tas no original description	PF00248	PTHR11732	KOG1577			AT2G37770.2		NAD(P)-linked oxidoreductase superfamily protein	9.360709796	8	0.308430135		1		0.941700542	69.00421885	0.001615894	0.107722033	2	1	1	8	8	8	9.01E-06	0.968920215	0.751178152		5.492086729	5.381639241	5.846087707		6.66	5.52	5.47	5.36	5.4		-0.338784222	-0.590361295	0.467558513
Gorai.012G107200_D	Chr12	24088874	24091139	+	Minor carbohydrates	minor CHO metabolism.others	moderately similar to ( 473) AT2G37770 | Symbols: | aldo/keto reductase family protein | chr2:15834888-15836659 FORWARDmoderately similar to ( 241) ALDR_HORVU Aldose reductase (EC 1.1.1.21) (AR) (Aldehyde reductase) - Hordeum vulgare (Barley)moderately similar to ( 427) loc_os05g38230 12005.m28060 protein aldose reductase, putative, expressedAldo_ket_red ARA1 dkgA dkgB Tas no original description	PF00248	PTHR11732	KOG1577			AT2G37770.2		NAD(P)-linked oxidoreductase superfamily protein	21.56380084	8	0.892337013		1		0.949597872	68.05785136	4.600164568	0.17999917	2	1	1	8	8	8	9.50E-06	0.06429401	0.682552633		5.653054298	4.910994115	6.087250841		7.21	5.95	5.36	5.11	4.71		0.037179367	-0.888583577	0.578864637
Gorai.004G136000_A	Chr04	37436893	37439261	-	Minor carbohydrates	minor CHO metabolism.others	moderately similar to ( 451) AT4G23730 | Symbols: | aldose 1-epimerase family protein | chr4:12362955-12364792 FORWARDmoderately similar to ( 458) loc_os05g49430 12005.m09013 protein apospory-associated protein C, putative, expressedCOG0676 Aldose_epim no original description	PF01263	PTHR11122	KOG1594			AT4G23730.1		Galactose mutarotase-like superfamily protein	1.569089442	8	0.6002906		1		0.947927201	35.99226232	38.51510985	0.232424239	2	1	1	8	8	8	0.000100077	0.000257723	0.642645387		3.111288134	4.14972592	2.983193892		2.56	2.64	3.58	3.75	4.55		-0.426767828	1.025730515	-0.605937613
Gorai.013G169100_D	Chr13	45531595	45536703	-	Minor carbohydrates	minor CHO metabolism.others	highly similar to ( 503) AT5G53850 | Symbols: | haloacid dehalogenase-like hydrolase family protein | chr5:21861617-21864817 REVERSEhighly similar to ( 502) loc_os11g29370 12011.m06847 protein hydrolase, putative, expressedCOG4229 no original description	PF00596,PF00702	PTHR20371	KOG2630			AT5G53850.2		haloacid dehalogenase-like hydrolase family protein	3.178446563	8	0.401696974		1		0.813155229	12.39497971	0.093136653	4.392593232	2	1	1	8	8	8	0.003543206	0.768016088	0.069383802		3.870440931	2.705827954	3.407545031		3.72	3.57	4.17	2.93	2.48		0.863649909	-1.096289303	0.084637615
Gorai.009G043000_D	Chr09	3135606	3140495	+	Minor carbohydrates	minor CHO metabolism.others	weakly similar to ( 174) AT5G11980 | Symbols: | conserved oligomeric Golgi complex component-related / COG complex component-related | chr5:3868809-3872146 REVERSEweakly similar to ( 146) loc_os12g35290 12012.m07322 protein conserved oligomeric Golgi complex component 8, putative, expressedDor1 no original description	PF08700,PF04124	PTHR21311:SF6				AT5G11980.1		conserved oligomeric Golgi complex component-related / COG complex component-related	7.850399438	8	2.837043401		1		0.8633214	30.68770078	1.235468438	0.067873633	2	1	1	8	8	8	0.000176823	0.298631412	0.801038739		1.478075388	2.292584248	3.331955666		5.32	2.04	0.92	2.64	1.95		-0.75325195	-0.150205834	0.619324036
Gorai.008G171500_D	Chr08	44655548	44659610	-	Minor carbohydrates	minor CHO metabolism.others	moderately similar to ( 256) AT2G37790 | Symbols: | aldo/keto reductase family protein | chr2:15838838-15840752 FORWARDmoderately similar to ( 216) ALDR_HORVU Aldose reductase (EC 1.1.1.21) (AR) (Aldehyde reductase) - Hordeum vulgare (Barley)moderately similar to ( 251) loc_os05g38230 12005.m28060 protein aldose reductase, putative, expressedAldo_ket_red ARA1 dkgB dkgA Tas COG4989 no original des…	PF00248	PTHR11732	KOG1577			AT2G37790.1		NAD(P)-linked oxidoreductase superfamily protein	7.36619094	8	0.919155718		1		0.875677588	34.27903899	14.65398898	1.964981183	2	1	1	8	8	8	0.000119233	0.005031811	0.198567043		4.378892079	3.441082847	4.031016418		5.28	3.69	5.07	3.12	3.76		0.36873942	-0.85698855	-0.085938262
Gorai.010G217000_A	Chr10	58503635	58509208	-	Minor carbohydrates	minor CHO metabolism.others.Xylose isomerase	highly similar to ( 570) AT5G57655 | Symbols: | xylose isomerase family protein | chr5:23347030-23349805 FORWARDhighly similar to ( 543) XYLA_HORVU Xylose isomerase (EC 5.3.1.5) - Hordeum vulgare (Barley)highly similar to ( 567) loc_os07g47290 12007.m29315 protein xylose isomerase, putative, expressedPRK05474 XylA PRK12465 PRK12677 no original description	PF01261					AT5G57655.2		xylose isomerase family protein	5.670218386	8	0.8096622		1		0.867143327	16.715627	0.771223448	0.129655551	2	1	1	8	8	8	0.001390105	0.405440888	0.728110472		2.69379731	4.441555448	3.663332524		4.12	2.62	2.77	4.25	4.63		-1.138228173	0.944652191	0.01720965
Gorai.012G187400_D	Chr12	35387755	35402991	+	Minor carbohydrates	minor CHO metabolism.callose	nearly identical (1924) AT1G06490 | Symbols: ATGSL07, gsl07, atgsl7 | ATGSL07 (glucan synthase-like 7); 1,3-beta-glucan synthase/ transferase, transferring glycosyl groups | chr1:1978762-1989046 FORWARDnearly identical (1595) loc_os06g08380 12006.m05559 protein beta-1,3-glucan synthase, putative, expressedGlucan_synthase no original description	PF02364		KOG0916			AT1G06490.1	ATGSL07,atgsl7,gsl07	glucan synthase-like 7	8.247882818	8	0.830880154		1		0.888026912	50.67247965	0.064919982	0.248414012	2	1	1	8	8	8	2.87E-05	0.805309779	0.631606223		4.151348945	5.660400003	4.508945806		3.76	4.08	4.22	5.68	5.64		-0.693296391	1.168883037	-0.252019395
Gorai.011G119900_A	Chr11	16488250	16504053	+	Minor carbohydrates	minor CHO metabolism.callose	nearly identical (3060) AT2G13680 | Symbols: CALS5, GLS2, ATGSL02 | CALS5 (CALLOSE SYNTHASE 5); 1,3-beta-glucan synthase | chr2:5695124-5706134 FORWARDnearly identical (2808) loc_os06g08380 12006.m05559 protein beta-1,3-glucan synthase, putative, expressedGlucan_synthase no original description	PF02364		KOG0916	2.4.1.-	K11000	AT2G13680.1	ATGSL02,CALS5,GLS2	callose synthase 5	9.500888328	8	0.310053911		1		0.948085099	108.4228743	1.640723747	1.406880274	2	1	1	8	8	8	1.60E-06	0.236109069	0.269604844		5.908523336	5.837822531	6.229846689		7.08	5.9	5.91	5.71	5.97		-0.368750541	-0.531888161	0.372682702
Gorai.012G040000_D	Chr12	4964230	4988451	+	Minor carbohydrates	minor CHO metabolism.callose	nearly identical (2779) AT1G06490 | Symbols: ATGSL07, gsl07, atgsl7 | ATGSL07 (glucan synthase-like 7); 1,3-beta-glucan synthase/ transferase, transferring glycosyl groups | chr1:1978762-1989046 FORWARDnearly identical (1899) loc_os03g03610 12003.m34995 protein CALS1, putative, expressedGlucan_synthase no original description	PF04652,PF02364		KOG0916	2.4.1.-	K11000	AT1G06490.1	ATGSL07,atgsl7,gsl07	glucan synthase-like 7	12.78585476	8	0.968746845		1		0.856900334	31.94283646	7.492142468	0.023865737	2	1	1	8	8	8	0.000153388	0.025560513	0.881053326		4.047199317	3.869449909	4.258468174		5.74	3.58	4.51	3.46	4.28		-0.240602093	-0.490811712	0.056791304
Gorai.012G040000_A	Chr12	4964230	4988451	+	Minor carbohydrates	minor CHO metabolism.callose	nearly identical (2779) AT1G06490 | Symbols: ATGSL07, gsl07, atgsl7 | ATGSL07 (glucan synthase-like 7); 1,3-beta-glucan synthase/ transferase, transferring glycosyl groups | chr1:1978762-1989046 FORWARDnearly identical (1899) loc_os03g03610 12003.m34995 protein CALS1, putative, expressedGlucan_synthase no original description	PF04652,PF02364		KOG0916	2.4.1.-	K11000	AT1G06490.1	ATGSL07,atgsl7,gsl07	glucan synthase-like 7	19.91216724	8	0.644317082		1		0.9329625	52.30820623	7.925914288	0.889683667	2	1	1	8	8	8	2.55E-05	0.022657302	0.373172101		5.543174541	4.97340149	5.558954127		6.75	5.15	5.94	4.78	5.17		0.095600651	-0.805364313	0.120552435
Gorai.012G128700_A	Chr12	29667788	29673550	-	Minor carbohydrates	minor CHO metabolism.callose	nearly identical (1662) AT4G03550 | Symbols: ATGSL05, GSL05, ATGSL5, PMR4, GSL5 | ATGSL05 (GLUCAN SYNTHASE-LIKE 5); 1,3-beta-glucan synthase/ transferase, transferring glycosyl groups | chr4:1573513-1579195 FORWARDnearly identical (1529) loc_os01g55040 12001.m11664 protein ATGSL05, putative, expressedGlucan_synthase no original description	PF02364					AT4G04970.1	ATGSL01,ATGSL1,GSL01,GSL1	glucan synthase-like 1	335.0082786	8	0.281771888		1		0.882367845	13.33827665	10.71124537	0.999041914	2	1	1	8	8	8	0.002832802	0.011308728	0.346811679		8.754713403	9.221007045	8.527668986		8.04	8.47	9.04	9.07	9.37		-0.128514104	0.916992546	-0.63758484
Gorai.007G334800_D	Chr07	55888971	55906278	-	Minor carbohydrates	minor CHO metabolism.callose	nearly identical (1836) AT5G13000 | Symbols: ATGSL12, gsl12 | ATGSL12 (glucan synthase-like 12); 1,3-beta-glucan synthase/ transferase, transferring glycosyl groups | chr5:4110445-4121202 REVERSEnearly identical (1808) loc_os06g08380 12006.m05559 protein beta-1,3-glucan synthase, putative, expressedGlucan_synthase no original description	PF02364		KOG0916	2.4.1.-	K11000	AT2G13680.1	ATGSL02,CALS5,GLS2	callose synthase 5	12.23373607	8	0.56046168		1		0.86158031	7.719051313	10.41106003	1.359723799	2	1	1	8	8	8	0.013572822	0.012118299	0.27716971		4.504702236	3.526288488	3.825319795		4.49	3.79	5.22	3.19	3.86		0.700805762	-0.811600551	-0.349365799
Gorai.013G075600_A	Chr13	9259700	9264973	+	Minor carbohydrates	minor CHO metabolism.callose	nearly identical (2529) AT4G03550 | Symbols: ATGSL05, GSL05, ATGSL5, PMR4, GSL5 | ATGSL05 (GLUCAN SYNTHASE-LIKE 5); 1,3-beta-glucan synthase/ transferase, transferring glycosyl groups | chr4:1573513-1579195 FORWARDnearly identical (2304) loc_os01g55040 12001.m11664 protein ATGSL05, putative, expressedGlucan_synthase no original description	PF02364		KOG0916	2.4.1.-	K11000	AT4G03550.1	ATGSL05,ATGSL5,GSL05,GSL5,PMR4	glucan synthase-like 5	7.128675968	8	0.620926761		1		0.773516436	4.054750349	10.59568296	10.46968075	2	1	1	8	8	8	0.060817929	0.011612086	0.011954612		4.367333755	4.050974488	3.579272032		3.03	4.37	4.37	3.34	4.76		0.639493505	0.113319227	-0.671224568
Gorai.011G120300_D	Chr11	16559349	16570566	-	Minor carbohydrates	minor CHO metabolism.callose	nearly identical (3143) AT2G13680 | Symbols: CALS5, GLS2, ATGSL02 | CALS5 (CALLOSE SYNTHASE 5); 1,3-beta-glucan synthase | chr2:5695124-5706134 FORWARDnearly identical (2881) loc_os06g08380 12006.m05559 protein beta-1,3-glucan synthase, putative, expressedGlucan_synthase no original description	PF04652,PF02364	PTHR12741	KOG0916	2.4.1.-	K11000	AT2G13680.1	ATGSL02,CALS5,GLS2	callose synthase 5	1.74972733	8	1.152655156		1		0.773109088	4.139757584	2.79517143	8.920657862	2	1	1	8	8	8	0.058316853	0.133090649	0.017420163		1.184054298	2.636499807	2.301115399		2.23	2.37	0	2.3	2.97		-0.854186255	0.667165869	0.315870225
Gorai.004G152700_A	Chr04	43415983	43416882	-	Minor carbohydrates	minor CHO metabolism.sugar kinases	very weakly similar to (98.2) AT5G49650 | Symbols: | xylulose kinase, putative | chr5:20152898-20155574 FORWARDvery weakly similar to (97.1) loc_os07g44660 12007.m08687 protein xylulose kinase, putative, expressed no original description		PTHR10196:SF5				AT5G49650.2	XK-2,XK2	xylulose kinase-2	0.734672228	8	0.347598379		1		0.874975606	26.29942806	17.80384269	2.938057963	2	1	1	8	8	8	0.00030374	0.002917971	0.124862068		2.326980239	2.171903017	2.281250184		3.11	1.79	2.86	1.95	2.4		-0.076398244	-0.429876262	-0.180633856
Gorai.004G152700_D	Chr04	43415983	43416882	-	Minor carbohydrates	minor CHO metabolism.sugar kinases	very weakly similar to (98.2) AT5G49650 | Symbols: | xylulose kinase, putative | chr5:20152898-20155574 FORWARDvery weakly similar to (97.1) loc_os07g44660 12007.m08687 protein xylulose kinase, putative, expressed no original description		PTHR10196:SF5				AT5G49650.2	XK-2,XK2	xylulose kinase-2	0.991653462	8	0.397771943		1		0.803894199	18.83047211	14.30522038	1.405039882	2	1	1	8	8	8	0.000942281	0.005371072	0.269894504		2.326980239	2.07157952	2.20935523		3.04	1.79	2.86	1.79	2.35		0.045662938	-0.515414707	-0.212741829
Gorai.013G033100_D	Chr13	2510894	2514526	-	Minor carbohydrates	minor CHO metabolism.sugar kinases	highly similar to ( 615) AT2G21370 | Symbols: | xylulose kinase, putative | chr2:9137582-9139573 REVERSEmoderately similar to ( 371) loc_os07g22650 12007.m06549 protein xylulokinase, putative, expressedXylB no original description	PF00370,PF02782	PTHR10196				AT2G21370.1	XK-1,XK1	xylulose kinase-1	9.471922599	8	1.00428066		1		0.974921527	102.0939261	0.062346351	21.81787341	2	1	1	8	8	8	2.02E-06	0.809117081	0.001600522		4.727270404	6.588704121	5.28198553		4.49	5.1	4.36	6.26	6.92		-0.743521064	1.13179996	-0.184667462
Gorai.013G033100_A	Chr13	2510894	2514526	-	Minor carbohydrates	minor CHO metabolism.sugar kinases	highly similar to ( 615) AT2G21370 | Symbols: | xylulose kinase, putative | chr2:9137582-9139573 REVERSEmoderately similar to ( 371) loc_os07g22650 12007.m06549 protein xylulokinase, putative, expressedXylB no original description	PF00370,PF02782	PTHR10196				AT2G21370.1	XK-1,XK1	xylulose kinase-1	74.22028121	8	0.370793261		1		0.938260111	63.33723747	37.33265387	35.21307603	2	1	1	8	8	8	1.25E-05	0.000286286	0.000348147		7.769208024	8.828097292	8.475586374		8.19	8.4	7.14	8.84	8.82		-0.89507183	0.867701146	0.280862901
Gorai.002G030900_A	Chr02	2288086	2292765	+	Minor carbohydrates	minor CHO metabolism.galactose.galactokinases	highly similar to ( 719) AT3G06580 | Symbols: GAL1, GALK | GALK; ATP binding / galactokinase | chr3:2049141-2051867 REVERSEhighly similar to ( 696) loc_os03g61710 12003.m11051 protein galactokinase, putative, expressedGalK PRK05322 PRK05101 PRK03817 PRK00555 no original description	PF10509,PF00288,PF08544	PTHR10457	KOG0631			AT3G06580.1	GAL1,GALK	Mevalonate/galactokinase family protein	3.737637568	8	0.421991425		1		0.954820266	67.88253591	10.80956942	1.183589923	2	1	1	8	8	8	9.59E-06	0.011058434	0.308313027		4.958115509	4.123129499	4.740537171		5.58	4.67	5.25	3.98	4.27		0.470401507	-1.024346026	0.080904342
Gorai.013G066400_A	Chr13	7549481	7556917	+	Minor carbohydrates	minor CHO metabolism.galactose.alpha-galactosidases	highly similar to ( 613) AT5G08370 | Symbols: AtAGAL2 | AtAGAL2 (Arabidopsis thaliana ALPHA-GALACTOSIDASE 2); alpha-galactosidase/ catalytic/ hydrolase, hydrolyzing O-glycosyl compounds | chr5:2691116-2693441 REVERSEhighly similar to ( 516) AGAL_ORYSA Alpha-galactosidase precursor (EC 3.2.1.22) (Melibiase) (Alpha-D-galactoside galactohydrolase) - Oryza sativa (Rice)highly similar to ( 516) loc_os…	PF02065	PTHR11452	KOG2366	3.2.1.22	K07407	AT5G08370.1	AGAL2,AtAGAL2	alpha-galactosidase 2	14.12153795	8	0.953309807		1		0.828335329	17.49918469	0.178083153	2.79164848	2	1	1	8	8	8	0.001198263	0.68413768	0.133302438		3.652721503	5.391593456	4.704102125		4.94	3.47	3.84	5.7	5.08		-1.121549685	0.943028737	0.126764052
Gorai.013G066400_D	Chr13	7549481	7556917	+	Minor carbohydrates	minor CHO metabolism.galactose.alpha-galactosidases	highly similar to ( 613) AT5G08370 | Symbols: AtAGAL2 | AtAGAL2 (Arabidopsis thaliana ALPHA-GALACTOSIDASE 2); alpha-galactosidase/ catalytic/ hydrolase, hydrolyzing O-glycosyl compounds | chr5:2691116-2693441 REVERSEhighly similar to ( 516) AGAL_ORYSA Alpha-galactosidase precursor (EC 3.2.1.22) (Melibiase) (Alpha-D-galactoside galactohydrolase) - Oryza sativa (Rice)highly similar to ( 516) loc_os…	PF02065	PTHR11452	KOG2366	3.2.1.22	K07407	AT5G08370.1	AGAL2,AtAGAL2	alpha-galactosidase 2	4.814708381	8	1.046778427		1		0.89869577	17.14649252	1.478709464	18.29902975	2	1	1	8	8	8	0.001280226	0.258637169	0.002695761		2.87630839	4.37711984	3.84597376		3.95	2.46	3.3	5.13	3.62		-0.970218602	0.809048105	0.179355057
Gorai.011G025100_D	Chr11	1839259	1844061	-	Minor carbohydrates	minor CHO metabolism.galactose.alpha-galactosidases	highly similar to ( 516) AT5G08370 | Symbols: AtAGAL2 | AtAGAL2 (Arabidopsis thaliana ALPHA-GALACTOSIDASE 2); alpha-galactosidase/ catalytic/ hydrolase, hydrolyzing O-glycosyl compounds | chr5:2691116-2693441 REVERSEmoderately similar to ( 493) AGAL_ORYSA Alpha-galactosidase precursor (EC 3.2.1.22) (Melibiase) (Alpha-D-galactoside galactohydrolase) - Oryza sativa (Rice)moderately similar to ( 493…	PF02065	PTHR11452	KOG2366			AT5G08370.1	AGAL2,AtAGAL2	alpha-galactosidase 2	4.909991038	8	0.426010174		1		0.879803671	26.68461968	14.81914293	0.01369678	2	1	1	8	8	8	0.000288773	0.004880546	0.909718517		3.906998625	5.048697341	4.12506187		4.05	3.6	4.21	4.72	5.37		-0.778755289	1.100439054	-0.419831161
Gorai.002G159200_D	Chr02	34883252	34887063	-	Glycolysis	glycolysis.cytosolic branch.UGPase	no original description	PF01704	PTHR11952:SF1				AT2G14110.1		Haloacid dehalogenase-like hydrolase (HAD) superfamily protein	12.92589381	8	0.247717546		1		0.832155333	23.2513931	26.41863176	0.00137934	2	1	1	8	8	8	0.000464179	0.000885234	0.971283836		5.70537992	5.462084747	5.539391176		6.18	5.34	6.07	5.09	5.83		0.142577617	-0.519464151	-0.309102045
Gorai.009G203000_A	Chr09	15750142	15753723	+	Glycolysis	glycolysis.cytosolic branch.glucose-6-phosphate isomerase	weakly similar to ( 139) AT5G42740 | Symbols: | glucose-6-phosphate isomerase, cytosolic (PGIC) | chr5:17136080-17140622 FORWARDweakly similar to ( 121) G6PIB_ORYSA Glucose-6-phosphate isomerase, cytosolic B (EC 5.3.1.9) (GPI-B) (Phosphoglucose isomerase B) (PGI-B) (Phosphohexose isomerase B) (PHI-B) - Oryza sativa (Rice)weakly similar to ( 121) loc_os06g14510 12006.m091669 protein glucose-6-phos…	PF00342	PTHR11469				AT5G42740.1		Sugar isomerase (SIS) family protein	2.104654649	8	0.293515422		1		0.915025285	80.12344748	8.975762485	12.6859879	2	1	1	8	8	8	5.11E-06	0.017177196	0.007381981		4.250396385	4.347000077	4.532715289		5.33	4.28	4.22	3.99	4.71		-0.500791472	-0.266174504	0.184863536
Gorai.007G170900_A	Chr07	15439718	15444527	+	Glycolysis	glycolysis.cytosolic branch.phosphofructokinase (PFK)	highly similar to ( 874) AT1G12000 | Symbols: | pyrophosphate--fructose-6-phosphate 1-phosphotransferase beta subunit, putative / pyrophosphate-dependent 6-phosphofructose-1-kinase, putative | chr1:4050159-4053727 REVERSEhighly similar to ( 874) PFPB_RICCO Pyrophosphate--fructose 6-phosphate 1-phosphotransferase subunit beta (EC 2.7.1.90) (PFP) (6-phosphofructokinase, pyrophosphate dependent) (Py…	PF00365	PTHR13697	KOG2440			AT1G12000.1		Phosphofructokinase family protein	2.860201446	8	0.358343516		1		0.62898698	10.28381815	0.592577976	8.64E-05	2	1	1	8	8	8	0.006149824	0.46354554	0.992810472		2.596482851	2.626600946	2.881180445		3.65	2.48	2.71	2.51	2.74		-0.475255283	-0.394890931	0.284405564
Gorai.013G145400_A	Chr13	39870188	39875993	+	Glycolysis	glycolysis.cytosolic branch.glyceraldehyde 3-phosphate dehydrogenase (GAP-DH)	highly similar to ( 577) AT1G79530 | Symbols: GAPCP-1 | GAPCP-1 (GLYCERALDEHYDE-3-PHOSPHATE DEHYDROGENASE OF PLASTID 1); NAD or NADH binding / binding / catalytic/ glyceraldehyde-3-phosphate dehydrogenase (phosphorylating)/ glyceraldehyde-3-phosphate dehydrogenase | chr1:29916232-29919088 REVERSEmoderately similar to ( 471) G3PC_GINBI Glyceraldehyde-3-phosphate dehydrogenase, cytosolic (EC 1.2.1.…	PF00044,PF02800	PTHR10836	KOG0657			AT1G16300.1	GAPCP-2	glyceraldehyde-3-phosphate dehydrogenase of plastid 2	3.504313676	8	0.200997758		1		0.832130668	11.7849592	0.00507886	0.537462813	2	1	1	8	8	8	0.004123501	0.944935352	0.484411492		4.420543437	4.595918451	4.203092065		3.6	4.37	4.47	4.64	4.55		0.190244365	0.713601218	-0.458677412
Gorai.007G041900_A	Chr07	2926265	2929548	+	Glycolysis	glycolysis.cytosolic branch.glyceraldehyde 3-phosphate dehydrogenase (GAP-DH)	highly similar to ( 561) AT1G13440 | Symbols: GAPC-2, GAPC2 | GAPC2 (GLYCERALDEHYDE-3-PHOSPHATE DEHYDROGENASE C2); NAD or NADH binding / binding / catalytic/ glyceraldehyde-3-phosphate dehydrogenase (phosphorylating)/ glyceraldehyde-3-phosphate dehydrogenase | chr1:4608465-4610494 REVERSEhighly similar to ( 562) G3PC_DIACA Glyceraldehyde-3-phosphate dehydrogenase, cytosolic (EC 1.2.1.12) - Dianth…	PF00044,PF02800	PTHR10836	KOG0657	1.2.1.12	K00134	AT1G13440.1	GAPC-2,GAPC2	glyceraldehyde-3-phosphate dehydrogenase C2	48.77488927	8	0.266712949		1		0.949963691	71.57527569	0.031178906	8.732444155	2	1	1	8	8	8	7.85E-06	0.864230107	0.018283415		7.844234701	7.247357494	7.85593093		8.5	7.68	8.01	7.4	7.1		0.311583812	-1.007303186	0.337428332
Gorai.013G174300_D	Chr13	46298814	46303490	+	Glycolysis	glycolysis.cytosolic branch.phosphoglycerate mutase	highly similar to ( 822) AT3G30841 | Symbols: | 2,3-biphosphoglycerate-independent phosphoglycerate mutase-related / phosphoglyceromutase-related | chr3:12591595-12593401 FORWARDhighly similar to ( 715) loc_os12g35040 12012.m07297 protein 2,3-bisphosphoglycerate-independent phosphoglycerate mutase, putative, expressedCOG3635 PRK04024 PRK04135 PRK04200 no original description	PF01676,PF10143			4.1.1.-	K01618	AT3G30841.1		Cofactor-independent phosphoglycerate mutase	9.779244077	8	0.692234149		1		0.989913237	228.691488	4.372730949	3.694268377	2	1	1	8	8	8	8.73E-08	0.069897582	0.090828191		7.411821063	5.69117485	6.26768737		5.89	7.23	7.59	5.68	5.7		1.168068313	-0.885416151	-0.19738424
Gorai.001G046400_A	Chr01	4420317	4424023	+	Glycolysis	glycolysis.cytosolic branch.enolase	highly similar to ( 751) AT2G36530 | Symbols: LOS2 | LOS2; copper ion binding / phosphopyruvate hydratase | chr2:15321081-15323786 REVERSEhighly similar to ( 787) ENO_ORYSA Enolase (EC 4.2.1.11) (2-phosphoglycerate dehydratase) (2-phospho-D-glycerate hydro-lyase) (OSE1) - Oryza sativa (Rice)highly similar to ( 791) loc_os10g08550 12010.m065231 protein enolase, putative, expressedenolase eno Eno E…	PF03952,PF00113	PTHR11902	KOG2670			AT2G36530.1	ENO2,LOS2	Enolase	20.78002861	8	1.625816777		1		0.992059476	239.1114749	8.98E-06	1.636004088	2	1	1	8	8	8	7.33E-08	0.99768179	0.236725619		5.471823236	8.023251917	6.397528697		5.7	5.38	5.56	8.11	7.93		-0.887050685	1.16921669	-0.140998894
Gorai.001G046400_D	Chr01	4420317	4424023	+	Glycolysis	glycolysis.cytosolic branch.enolase	highly similar to ( 751) AT2G36530 | Symbols: LOS2 | LOS2; copper ion binding / phosphopyruvate hydratase | chr2:15321081-15323786 REVERSEhighly similar to ( 787) ENO_ORYSA Enolase (EC 4.2.1.11) (2-phosphoglycerate dehydratase) (2-phospho-D-glycerate hydro-lyase) (OSE1) - Oryza sativa (Rice)highly similar to ( 791) loc_os10g08550 12010.m065231 protein enolase, putative, expressedenolase eno Eno E…	PF03952,PF00113	PTHR11902	KOG2670			AT2G36530.1	ENO2,LOS2	Enolase	6.577158676	8	0.994475769		1		0.990406605	398.7961329	4.139363287	1.663482305	2	1	1	8	8	8	9.73E-09	0.076317461	0.233167269		5.378259473	7.547575951	6.304911162		6.16	5.35	5.41	7.41	7.69		-1.013261548	1.12718207	-0.098943275
Gorai.013G117600_A	Chr13	29046313	29048304	+	Glycolysis	glycolysis.cytosolic branch.pyruvate kinase (PK)	highly similar to ( 804) AT5G56350 | Symbols: | pyruvate kinase, putative | chr5:22820254-22822529 REVERSEhighly similar to ( 803) KPYC_TOBAC Pyruvate kinase, cytosolic isozyme (EC 2.7.1.40) (PK) - Nicotiana tabacum (Common tobacco)highly similar to ( 763) loc_os01g16960 12001.m08292 protein pyruvate kinase, cytosolic isozyme, putative, expressedPyruvate_Kinase PK PykF PRK05826 PRK06354 PRK09206 …	PF00224,PF02887	PTHR11817	KOG2323			AT5G56350.1		Pyruvate kinase family protein	7.677646132	8	1.915904301		1		0.882479858	12.5009813	0.144315955	0.082430875	2	1	1	8	8	8	0.003453034	0.713914242	0.781325914		4.171437976	1.589506556	2.533954113		1.61	4.2	4.14	1.79	1.39		1.165338445	-0.84973327	-0.112637953
Gorai.004G098000_D	Chr04	16187138	16191125	-	Glycolysis	glycolysis.cytosolic branch.pyruvate kinase (PK)	highly similar to ( 881) AT5G56350 | Symbols: | pyruvate kinase, putative | chr5:22820254-22822529 REVERSEhighly similar to ( 884) KPYC_TOBAC Pyruvate kinase, cytosolic isozyme (EC 2.7.1.40) (PK) - Nicotiana tabacum (Common tobacco)highly similar to ( 808) loc_os01g16960 12001.m08292 protein pyruvate kinase, cytosolic isozyme, putative, expressedPyruvate_Kinase PK PykF PRK05826 PRK06354 PRK09206 …	PF00224,PF02887	PTHR11817	KOG2323	2.7.1.40	K00873	AT5G56350.1		Pyruvate kinase family protein	23.67473368	8	0.300724307		1		0.981276065	200.3274265	6.649935022	5.044893904	2	1	1	8	8	8	1.47E-07	0.032679945	0.05490176		7.529531814	8.543897286	7.874780243		7.39	7.68	7.38	8.55	8.53		-0.771163176	1.152881945	-0.116297081
Gorai.009G043300_D	Chr09	3159839	3160668	+	Glycolysis	glycolysis.cytosolic branch.pyruvate kinase (PK)	very weakly similar to ( 100) AT2G36580 | Symbols: | pyruvate kinase, putative | chr2:15339253-15342781 FORWARDweakly similar to ( 102) loc_os12g05110 12012.m26837 protein pyruvate kinase, cytosolic isozyme, putative, expressed no original description	PF00224	PTHR11817				AT3G52990.1		Pyruvate kinase family protein	4.511756672	8	0.562431666		1		0.876813955	10.52431271	18.27745113	0.001482964	2	1	1	8	8	8	0.005752513	0.002704992	0.970225284		2.973146416	3.334434731	2.980675424		3.9	2.34	3.61	2.71	3.96		-0.436236561	0.188925548	-0.4232086
Gorai.010G079100_A	Chr10	11493546	11498094	+	Glycolysis	glycolysis.plastid branch.phosphofructokinase (PFK)	highly similar to ( 841) AT4G26270 | Symbols: PFK3 | PFK3 (PHOSPHOFRUCTOKINASE 3); 6-phosphofructokinase | chr4:13301094-13304030 REVERSEhighly similar to ( 786) loc_os06g05860 12006.m05312 protein 6-phosphofructokinase, putative, expressedPRK06830 PfkA PRK03202 PFK Bacterial_PFK PFK PRK06555 PRK07085 Eukaryotic_PFK Pyrophosphate_PFK no original description	PF00365	PTHR13697	KOG2440	2.7.1.11	K00850	AT4G26270.1	PFK3	phosphofructokinase 3	19.48424284	8	0.494302796		1		0.959936697	43.07448107	2.533015772	13.5024239	2	1	1	8	8	8	5.21E-05	0.150151633	0.00626808		5.552403423	6.116538609	6.340748819		7.1	5.38	5.72	6.54	5.69		-0.867844647	0.105220333	0.491955835
Gorai.009G029100_D	Chr09	2226642	2230570	+	Glycolysis	glycolysis.plastid branch.phosphofructokinase (PFK)	highly similar to ( 839) AT4G26270 | Symbols: PFK3 | PFK3 (PHOSPHOFRUCTOKINASE 3); 6-phosphofructokinase | chr4:13301094-13304030 REVERSEhighly similar to ( 787) loc_os06g05860 12006.m05312 protein 6-phosphofructokinase, putative, expressedPRK06830 PfkA PRK03202 PFK Bacterial_PFK PFK PRK06555 PRK07085 Pyrophosphate_PFK Eukaryotic_PFK no original description	PF00365	PTHR13697	KOG2440	2.7.1.11	K00850	AT4G26270.1	PFK3	phosphofructokinase 3	2.272014977	8	0.755850038		1		0.867218867	21.81087217	21.65287455	3.735898402	2	1	1	8	8	8	0.000576805	0.001637715	0.089327274		3.863033577	2.466046584	2.93230318		3.52	3.12	4.61	2.16	2.77		0.862842339	-0.90062767	-0.31205417
Gorai.009G029100_A	Chr09	2226642	2230570	+	Glycolysis	glycolysis.plastid branch.phosphofructokinase (PFK)	highly similar to ( 839) AT4G26270 | Symbols: PFK3 | PFK3 (PHOSPHOFRUCTOKINASE 3); 6-phosphofructokinase | chr4:13301094-13304030 REVERSEhighly similar to ( 787) loc_os06g05860 12006.m05312 protein 6-phosphofructokinase, putative, expressedPRK06830 PfkA PRK03202 PFK Bacterial_PFK PFK PRK06555 PRK07085 Pyrophosphate_PFK Eukaryotic_PFK no original description	PF00365	PTHR13697	KOG2440	2.7.1.11	K00850	AT4G26270.1	PFK3	phosphofructokinase 3	4.528477424	8	1.11956748		1		0.77333762	17.10593071	5.92390215	1.361423135	2	1	1	8	8	8	0.001290096	0.0409519	0.276891844		4.168833861	2.362217571	3.210114277		3.88	3.59	4.74	2.16	2.56		0.901861608	-1.052553455	-0.135290557
Gorai.001G025000_A	Chr01	2353903	2357870	-	Glycolysis	glycolysis.plastid branch.phosphofructokinase (PFK)	highly similar to ( 764) AT4G26270 | Symbols: PFK3 | PFK3 (PHOSPHOFRUCTOKINASE 3); 6-phosphofructokinase | chr4:13301094-13304030 REVERSEhighly similar to ( 758) loc_os01g09570 12001.m07582 protein 6-phosphofructokinase 2, putative, expressedPRK06830 PfkA PRK03202 PFK Bacterial_PFK PFK PRK06555 PRK07085 Eukaryotic_PFK Pyrophosphate_PFK no original description	PF00365	PTHR13697	KOG2440	2.7.1.11	K00850	AT4G26270.1	PFK3	phosphofructokinase 3	55.40748272	8	0.52180803		1		0.906775555	13.63965862	1.53412822	0.697308748	2	1	1	8	8	8	0.002644108	0.250603078	0.427921201		5.23509622	5.258795763	5.900128974		6.76	5.31	5.16	5.63	4.88		-0.480405848	-0.440074368	0.651335583
Gorai.001G025000_D	Chr01	2353903	2357870	-	Glycolysis	glycolysis.plastid branch.phosphofructokinase (PFK)	highly similar to ( 764) AT4G26270 | Symbols: PFK3 | PFK3 (PHOSPHOFRUCTOKINASE 3); 6-phosphofructokinase | chr4:13301094-13304030 REVERSEhighly similar to ( 758) loc_os01g09570 12001.m07582 protein 6-phosphofructokinase 2, putative, expressedPRK06830 PfkA PRK03202 PFK Bacterial_PFK PFK PRK06555 PRK07085 Eukaryotic_PFK Pyrophosphate_PFK no original description	PF00365	PTHR13697	KOG2440	2.7.1.11	K00850	AT4G26270.1	PFK3	phosphofructokinase 3	14.67657438	8	0.503896901		1		0.868620291	20.30284149	0.141117639	1.540335613	2	1	1	8	8	8	0.000733858	0.716937725	0.249725234		4.604583293	4.066353245	4.834268697		5.72	4.48	4.73	4.3	3.83		0.05841262	-0.879434313	0.45863136
Gorai.003G043800_A	Chr03	5623245	5624333	-	Glycolysis	glycolysis.unclear/dually targeted.phosphoglycerate mutase	weakly similar to ( 118) AT1G78050 | Symbols: PGM | PGM (PHOSPHOGLYCERATE/BISPHOSPHOGLYCERATE MUTASE); catalytic/ intramolecular transferase, phosphotransferases | chr1:29348095-29349592 FORWARDweakly similar to ( 121) loc_os02g51590 12002.m33276 protein 2,3-bisphosphoglycerate-dependent phosphoglycerate mutase, putative, expressed no original description		PTHR11931				AT1G78050.1	PGM	phosphoglycerate/bisphosphoglycerate mutase	3.051996478	8	0.646514005		1		0.840218912	11.84000242	4.174830948	0.078428127	2	1	1	8	8	8	0.004066483	0.075294196	0.786543976		2.29251688	3.74428664	3.390939278		3.53	2.64	1.95	4.01	3.48		-1.128655938	0.831454691	0.354381853
Gorai.003G043900_D	Chr03	5624497	5626088	-	Glycolysis	glycolysis.unclear/dually targeted.phosphoglycerate mutase	weakly similar to ( 197) AT1G22170 | Symbols: | phosphoglycerate/bisphosphoglycerate mutase family protein | chr1:7826603-7828055 FORWARDweakly similar to ( 189) loc_os02g51590 12002.m33276 protein 2,3-bisphosphoglycerate-dependent phosphoglycerate mutase, putative, expressedPRK01112 GpmA no original description	PF00300	PTHR11931				AT1G22170.1		Phosphoglycerate mutase family protein	5.717634002	8	1.267442201		1		0.763780481	13.48070835	0.179972957	0.039439319	2	1	1	8	8	8	0.002741599	0.68257425	0.847534914		1.874768159	3.928901554	2.638435867		2.3	1.73	2.01	3.88	3.98		-0.938952312	1.159240244	-0.158904675
Gorai.006G183900_D	Chr06	44121730	44124576	+	Fermentation	fermentation.PDC	nearly identical (1093) AT4G33070 | Symbols: | pyruvate decarboxylase, putative | chr4:15952519-15954676 REVERSEnearly identical (1024) PDC2_ORYSA Pyruvate decarboxylase isozyme 2 (EC 4.1.1.1) (PDC) - Oryza sativa (Rice)nearly identical (1024) loc_os03g18220 12003.m101116 protein pyruvate decarboxylase isozyme 2, putative, expressedCOG3961 TPP_PDC_IPDC IlvB TPP_enzyme_N PRK08611 PRK07524 PRK07064…	PF02776,PF00205,PF02775	PTHR18968	KOG1184	4.1.1.1	K01568	AT4G33070.1		Thiamine pyrophosphate dependent pyruvate decarboxylase family protein	24.73954528	8	0.214094185		1		0.974975317	152.0963188	38.32786674	77.22840262	2	1	1	8	8	8	4.31E-07	0.000262	2.21E-05		8.010823909	8.70684653	8.281863858		7.8	8.41	7.61	8.64	8.78		-0.617286703	0.983772051	0.006185682
Gorai.009G164100_A	Chr09	12573683	12577837	-	Fermentation	fermentation.PDC	nearly identical (1004) AT5G54960 | Symbols: PDC2 | PDC2 (pyruvate decarboxylase-2); carboxy-lyase/ catalytic/ magnesium ion binding / pyruvate decarboxylase/ thiamin pyrophosphate binding | chr5:22310858-22312681 REVERSEnearly identical (1067) PDC1_PEA Pyruvate decarboxylase isozyme 1 (EC 4.1.1.1) (PDC) - Pisum sativum (Garden pea)nearly identical (1005) loc_os03g18220 12003.m101116 protein pyru…	PF02776,PF00205,PF02775	PTHR18968	KOG1184	4.1.1.1	K01568	AT5G54960.1	PDC2	pyruvate decarboxylase-2	799.1730199	8	0.485645841		1		0.867849039	6.302254889	2.054451126	0.273253022	2	1	1	8	8	8	0.022725362	0.189663046	0.615321749		8.271802349	7.539031583	8.468802919		9.06	8.64	7.9	7.71	7.37		0.259266641	-0.98971402	0.595046825
Gorai.009G072900_D	Chr09	5195395	5200302	-	Fermentation	fermentation.aldehyde dehydrogenase	highly similar to ( 532) AT4G36250 | Symbols: ALDH3F1 | ALDH3F1 (Aldehyde Dehydrogenase 3F1); 3-chloroallyl aldehyde dehydrogenase/ aldehyde dehydrogenase (NAD) | chr4:17151029-17153381 FORWARDweakly similar to ( 128) BADH_SPIOL Betaine-aldehyde dehydrogenase, chloroplast precursor (EC 1.2.1.8) (BADH) - Spinacia oleracea (Spinach)highly similar to ( 533) loc_os02g43194 12002.m34024 protein fatty …	PF00171	PTHR11699	KOG2456			AT4G36250.1	ALDH3F1	aldehyde dehydrogenase 3F1	90.50194543	8	0.564451836		1		0.98062945	137.1118185	20.05472208	47.09507809	2	1	1	8	8	8	6.46E-07	0.002060569	0.000129329		8.728898642	9.462830643	8.730046475		7.68	9.13	8.33	9.38	9.55		-0.225233621	0.918839752	-0.223444348
Gorai.009G072900_A	Chr09	5195395	5200302	-	Fermentation	fermentation.aldehyde dehydrogenase	highly similar to ( 532) AT4G36250 | Symbols: ALDH3F1 | ALDH3F1 (Aldehyde Dehydrogenase 3F1); 3-chloroallyl aldehyde dehydrogenase/ aldehyde dehydrogenase (NAD) | chr4:17151029-17153381 FORWARDweakly similar to ( 128) BADH_SPIOL Betaine-aldehyde dehydrogenase, chloroplast precursor (EC 1.2.1.8) (BADH) - Spinacia oleracea (Spinach)highly similar to ( 533) loc_os02g43194 12002.m34024 protein fatty …	PF00171	PTHR11699	KOG2456			AT4G36250.1	ALDH3F1	aldehyde dehydrogenase 3F1	26.00506534	8	0.26948194		1		0.983404241	121.3595329	7.110928947	20.97896687	2	1	1	8	8	8	1.04E-06	0.02851072	0.001801348		8.214522209	8.553468163	8.067009366		7.3	8.4	8.03	8.5	8.6		0.013932957	0.806724109	-0.331098087
Gorai.010G051500_A	Chr10	5904187	5910800	+	Fermentation	fermentation.aldehyde dehydrogenase	highly similar to ( 682) AT1G44170 | Symbols: ALDH3H1, ALDH4 | ALDH3H1 (ALDEHYDE DEHYDROGENASE 3H1); 3-chloroallyl aldehyde dehydrogenase/ aldehyde dehydrogenase (NAD) | chr1:16796564-16798574 REVERSEweakly similar to ( 144) BADH_SPIOL Betaine-aldehyde dehydrogenase, chloroplast precursor (EC 1.2.1.8) (BADH) - Spinacia oleracea (Spinach)highly similar to ( 635) loc_os11g08300 12011.m28749 protein…	PF00171	PTHR11699	KOG2456	1.2.1.3	K00128	AT1G44170.1	ALDH3H1,ALDH4	aldehyde dehydrogenase 3H1	7.77915476	8	0.473031736		1		0.974518449	84.02593099	1.945802381	3.37070701	2	1	1	8	8	8	4.26E-06	0.200549594	0.103687474		6.141860095	5.031909546	5.996216911		6.65	6.12	6.17	5.23	4.84		0.572574397	-1.138483882	0.34805631
Gorai.010G051500_D	Chr10	5904187	5910800	+	Fermentation	fermentation.aldehyde dehydrogenase	highly similar to ( 682) AT1G44170 | Symbols: ALDH3H1, ALDH4 | ALDH3H1 (ALDEHYDE DEHYDROGENASE 3H1); 3-chloroallyl aldehyde dehydrogenase/ aldehyde dehydrogenase (NAD) | chr1:16796564-16798574 REVERSEweakly similar to ( 144) BADH_SPIOL Betaine-aldehyde dehydrogenase, chloroplast precursor (EC 1.2.1.8) (BADH) - Spinacia oleracea (Spinach)highly similar to ( 635) loc_os11g08300 12011.m28749 protein…	PF00171	PTHR11699	KOG2456	1.2.1.3	K00128	AT1G44170.1	ALDH3H1,ALDH4	aldehyde dehydrogenase 3H1	12.87141685	8	0.961974555		1		0.98794684	90.98403891	1.592902373	3.105904078	2	1	1	8	8	8	3.15E-06	0.242461863	0.116029446		6.60152294	4.827513097	6.214545041		7.01	6.56	6.64	5.08	4.58		0.694968197	-1.165061041	0.289226251
Gorai.010G174800_A	Chr10	50947444	50953666	-	Fermentation	fermentation.aldehyde dehydrogenase	highly similar to ( 836) AT1G54100 | Symbols: ALDH7B4 | ALDH7B4 (Aldehyde Dehydrogenase 7B4); 3-chloroallyl aldehyde dehydrogenase/ oxidoreductase | chr1:20195435-20198853 REVERSEhighly similar to ( 826) AL7A1_MALDO Aldehyde dehydrogenase family 7 member A1 (EC 1.2.1.3) (Antiquitin-1) (Matured fruit 60 kDa protein) (MF-60) - Malus domestica (Apple) (Malus sylvestris)highly similar to ( 828) loc_o…	PF00171	PTHR11699	KOG2453	1.2.1.3,1.2.1.31,1.2.1.8	K14085	AT1G54100.1	ALDH7B4	aldehyde dehydrogenase 7B4	13.96284212	8	0.314354601		1		0.973228382	171.1188816	0.0331918	1.189480764	2	1	1	8	8	8	2.72E-07	0.85996851	0.307190665		6.79795453	6.582658749	7.098226216		7.93	6.74	6.85	6.62	6.54		-0.216516544	-0.690948548	0.445170822
Gorai.012G037500_D	Chr12	4625643	4632607	+	Fermentation	fermentation.aldehyde dehydrogenase	highly similar to ( 642) AT4G34240 | Symbols: ALDH3I1, ALDH3 | ALDH3I1 (ALDEHYDE DEHYDROGENASE 3|1); 3-chloroallyl aldehyde dehydrogenase/ aldehyde dehydrogenase (NAD) | chr4:16389801-16392633 FORWARDweakly similar to ( 142) BADH_SPIOL Betaine-aldehyde dehydrogenase, chloroplast precursor (EC 1.2.1.8) (BADH) - Spinacia oleracea (Spinach)highly similar to ( 583) loc_os11g08300 12011.m28749 protein…	PF00171	PTHR11699	KOG2456	1.2.1.3	K00128	AT4G34240.1	ALDH3,ALDH3I1	aldehyde dehydrogenase 3I1	1.752968904	8	0.854824104		1		0.813805066	27.7704012	39.62564946	0.331289263	2	1	1	8	8	8	0.000251275	0.000234073	0.580725714		2.750629365	2.662317337	2.550637633		3.71	1.95	3.56	1.99	3.33		-0.092765851	-0.22436578	-0.390787518
Gorai.009G024000_D	Chr09	1853591	1857822	-	Fermentation	fermentation.aldehyde dehydrogenase	highly similar to ( 745) AT3G24503 | Symbols: ALDH2C4, ALDH1A, REF1 | ALDH2C4; 3-chloroallyl aldehyde dehydrogenase/ aldehyde dehydrogenase (NAD)/ coniferyl-aldehyde dehydrogenase | chr3:8919732-8923029 REVERSEmoderately similar to ( 392) BADH_SPIOL Betaine-aldehyde dehydrogenase, chloroplast precursor (EC 1.2.1.8) (BADH) - Spinacia oleracea (Spinach)highly similar to ( 751) loc_os01g40860 12001.…	PF00171	PTHR11699	KOG2450	1.2.1.68	K12355	AT3G24503.1	ALDH1A,ALDH2C4,REF1	aldehyde dehydrogenase 2C4	14.41916364	8	1.440008866		1		0.900040607	22.91260896	0.327109362	0.035054235	2	1	1	8	8	8	0.000487997	0.583075361	0.856143314		3.575810386	2.762395828	3.873727172		5.58	3.38	3.77	2.66	2.86		0.018406161	-0.846978272	0.33535715
Gorai.009G024000_A	Chr09	1853591	1857822	-	Fermentation	fermentation.aldehyde dehydrogenase	highly similar to ( 745) AT3G24503 | Symbols: ALDH2C4, ALDH1A, REF1 | ALDH2C4; 3-chloroallyl aldehyde dehydrogenase/ aldehyde dehydrogenase (NAD)/ coniferyl-aldehyde dehydrogenase | chr3:8919732-8923029 REVERSEmoderately similar to ( 392) BADH_SPIOL Betaine-aldehyde dehydrogenase, chloroplast precursor (EC 1.2.1.8) (BADH) - Spinacia oleracea (Spinach)highly similar to ( 751) loc_os01g40860 12001.…	PF00171	PTHR11699	KOG2450	1.2.1.68	K12355	AT3G24503.1	ALDH1A,ALDH2C4,REF1	aldehyde dehydrogenase 2C4	3.794490018	8	0.40430655		1		0.782615581	14.31346196	5.935670393	5.17E-05	2	1	1	8	8	8	0.002275926	0.040797829	0.994437281		4.270292331	3.145793566	3.539112612		3.71	4.01	4.53	2.89	3.4		1.043047075	-0.969920848	-0.265839485
Gorai.001G261100_A	Chr01	53652401	53656495	+	Fermentation	fermentation.aldehyde dehydrogenase	highly similar to ( 848) AT1G23800 | Symbols: ALDH2B7, ALDH2B | ALDH2B7; 3-chloroallyl aldehyde dehydrogenase/ aldehyde dehydrogenase (NAD) | chr1:8412238-8414804 REVERSEmoderately similar to ( 380) BADH_SPIOL Betaine-aldehyde dehydrogenase, chloroplast precursor (EC 1.2.1.8) (BADH) - Spinacia oleracea (Spinach)highly similar to ( 847) loc_os06g15990 12006.m71425 protein aldehyde dehydrogenase, m…	PF00171	PTHR11699	KOG2450	1.2.1.3	K00128	AT3G48000.1	ALDH2,ALDH2A,ALDH2B4	aldehyde dehydrogenase 2B4	21.63536564	8	0.486929309		1		0.93221772	67.66873371	29.24517238	2.65721014	2	1	1	8	8	8	9.70E-06	0.000639973	0.141728669		6.493999455	5.833695191	6.262630774		7.22	6	6.99	5.57	6.1		0.326581593	-0.836901721	-0.081099554
Gorai.001G261100_D	Chr01	53652401	53656495	+	Fermentation	fermentation.aldehyde dehydrogenase	highly similar to ( 848) AT1G23800 | Symbols: ALDH2B7, ALDH2B | ALDH2B7; 3-chloroallyl aldehyde dehydrogenase/ aldehyde dehydrogenase (NAD) | chr1:8412238-8414804 REVERSEmoderately similar to ( 380) BADH_SPIOL Betaine-aldehyde dehydrogenase, chloroplast precursor (EC 1.2.1.8) (BADH) - Spinacia oleracea (Spinach)highly similar to ( 847) loc_os06g15990 12006.m71425 protein aldehyde dehydrogenase, m…	PF00171	PTHR11699	KOG2450	1.2.1.3	K00128	AT3G48000.1	ALDH2,ALDH2A,ALDH2B4	aldehyde dehydrogenase 2B4	39.70498081	8	0.490704759		1		0.96215698	77.19808882	31.68323223	1.062464687	2	1	1	8	8	8	5.89E-06	0.000493428	0.332806242		7.39944093	6.564879978	7.0793422		8	6.97	7.83	6.27	6.86		0.467987975	-0.936077287	-0.070546095
Gorai.008G294300_A	Chr08	56791314	56795111	+	Fermentation	fermentation.aldehyde dehydrogenase	highly similar to ( 892) AT3G48000 | Symbols: ALDH2B4, ALDH2, ALDH2A | ALDH2B4 (ALDEHYDE DEHYDROGENASE 2B4); 3-chloroallyl aldehyde dehydrogenase/ ATP binding / aldehyde dehydrogenase (NAD) | chr3:17717082-17719843 REVERSEmoderately similar to ( 367) BADH_SPIOL Betaine-aldehyde dehydrogenase, chloroplast precursor (EC 1.2.1.8) (BADH) - Spinacia oleracea (Spinach)highly similar to ( 875) loc_os06g…	PF00171	PTHR11699	KOG2450	1.2.1.3	K00128	AT3G48000.1	ALDH2,ALDH2A,ALDH2B4	aldehyde dehydrogenase 2B4	72.19318389	8	0.280095083		1		0.918858154	36.41893718	43.8372057	0.41276512	2	1	1	8	8	8	9.59E-05	0.000165729	0.538541285		7.609494295	8.176117457	7.975377841		7.37	7.96	7.26	8.6	7.76		-0.525320103	0.775882818	0.314901
Gorai.008G294300_D	Chr08	56791314	56795111	+	Fermentation	fermentation.aldehyde dehydrogenase	highly similar to ( 892) AT3G48000 | Symbols: ALDH2B4, ALDH2, ALDH2A | ALDH2B4 (ALDEHYDE DEHYDROGENASE 2B4); 3-chloroallyl aldehyde dehydrogenase/ ATP binding / aldehyde dehydrogenase (NAD) | chr3:17717082-17719843 REVERSEmoderately similar to ( 367) BADH_SPIOL Betaine-aldehyde dehydrogenase, chloroplast precursor (EC 1.2.1.8) (BADH) - Spinacia oleracea (Spinach)highly similar to ( 875) loc_os06g…	PF00171	PTHR11699	KOG2450	1.2.1.3	K00128	AT3G48000.1	ALDH2,ALDH2A,ALDH2B4	aldehyde dehydrogenase 2B4	8.127042687	8	1.787338292		1		0.989457624	115.5048058	5.67897526	0.007616932	2	1	1	8	8	8	1.26E-06	0.044333431	0.932597907		6.385306716	4.464872123	4.544348334		3.14	6.2	6.57	4.3	4.63		1.111925506	-0.462247378	-0.397101032
Gorai.001G060900_A	Chr01	6033532	6038654	+	Gluconeogenesis	gluconeogenesis / glyoxylate cycle.malate synthase	highly similar to ( 974) AT5G03860 | Symbols: MLS | MLS (MALATE SYNTHASE); malate synthase | chr5:1032276-1034527 REVERSEnearly identical (1197) MASY_GOSHI Malate synthase, glyoxysomal (EC 2.3.3.9) - Gossypium hirsutum (Upland cotton)highly similar to ( 818) loc_os04g40990 12004.m09079 protein malate synthase, glyoxysomal, putative, expressedmalate_synt_A PRK09255 Malate_synthase malate_synt AceB…	PF01274,PF03328	PTHR21631	KOG1261	2.3.3.9	K01638	AT5G03860.1	MLS	malate synthase	32.39795296	8	0.914344191		1		0.969997542	61.94755071	16.74389356	10.43283175	2	1	1	8	8	8	1.35E-05	0.003476305	0.012057178		5.919003554	5.364985137	5.870066826		7.26	5.08	6.76	5.27	5.46		0.059318872	-0.660459168	-0.004259488
Gorai.003G035200_A	Chr03	3573958	3578508	-	Gluconeogenesis	gluconeogenesis / glyoxylate cycle.PEPCK	nearly identical (1070) AT4G37870 | Symbols: PCK1, PEPCK | PCK1 (PHOSPHOENOLPYRUVATE CARBOXYKINASE 1); ATP binding / phosphoenolpyruvate carboxykinase (ATP)/ phosphoenolpyruvate carboxykinase/ purine nucleotide binding | chr4:17802974-17806332 REVERSEnearly identical (1027) PEPCK_MAIZE Phosphoenolpyruvate carboxykinase [ATP] (EC 4.1.1.49) (PEP carboxykinase) (Phosphoenolpyruvate carboxylase) (PEP…	PF01293			4.1.1.49	K01610	AT4G37870.1	PCK1,PEPCK	phosphoenolpyruvate carboxykinase 1	110.7345977	8	0.419150443		1		0.921532312	15.2661474	23.21735689	3.244325886	2	1	1	8	8	8	0.001858063	0.001323997	0.109352048		7.621760719	6.721799345	6.959994621		7.5	6.96	8.28	6.42	7.02		0.743052049	-0.790599882	-0.384683966
Gorai.003G035200_D	Chr03	3573958	3578508	-	Gluconeogenesis	gluconeogenesis / glyoxylate cycle.PEPCK	nearly identical (1070) AT4G37870 | Symbols: PCK1, PEPCK | PCK1 (PHOSPHOENOLPYRUVATE CARBOXYKINASE 1); ATP binding / phosphoenolpyruvate carboxykinase (ATP)/ phosphoenolpyruvate carboxykinase/ purine nucleotide binding | chr4:17802974-17806332 REVERSEnearly identical (1027) PEPCK_MAIZE Phosphoenolpyruvate carboxykinase [ATP] (EC 4.1.1.49) (PEP carboxykinase) (Phosphoenolpyruvate carboxylase) (PEP…	PF01293			4.1.1.49	K01610	AT4G37870.1	PCK1,PEPCK	phosphoenolpyruvate carboxykinase 1	20.03947677	8	0.63551468		1		0.985048271	121.4021536	96.95575416	1.79E-05	2	1	1	8	8	8	1.04E-06	9.53E-06	0.996725386		7.658663367	6.395181231	6.943545462		7.71	7.19	8.13	5.93	6.86		0.764144357	-0.971730417	-0.218342926
Gorai.005G150300_A	Chr05	41658806	41663113	+	Gluconeogenesis	gluconeogenesis / glyoxylate cycle.isocitrate lyase	highly similar to ( 923) AT3G21720 | Symbols: ICL | ICL (ISOCITRATE LYASE); catalytic/ isocitrate lyase | chr3:7652789-7655873 REVERSEnearly identical (1036) ACEA_GOSHI Isocitrate lyase (EC 4.1.3.1) (Isocitrase) (Isocitratase) (ICL) - Gossypium hirsutum (Upland cotton)highly similar to ( 875) loc_os07g34520 12007.m29200 protein isocitrate lyase, putative, expressedICL AceA PRK06498 no original de…	PF00463	PTHR21631	KOG1260	4.1.3.1	K01637	AT3G21720.1	ICL	isocitrate lyase	30.83150676	8	3.852577627		1		0.908268789	8.146378866	4.258067827	0.830177488	2	1	1	8	8	8	0.011761228	0.072961249	0.388850259		3.477014107	2.119826233	2.993462895		5.72	1.79	5.16	1.47	2.77		0.187223349	-0.692491518	-0.126209447
Gorai.013G099800_D	Chr13	17977477	17980313	-	Gluconeogenesis	gluconeogenesis / glyoxylate cycle.isocitrate lyase	highly similar to ( 961) AT3G21720 | Symbols: ICL | ICL (ISOCITRATE LYASE); catalytic/ isocitrate lyase | chr3:7652789-7655873 REVERSEnearly identical (1117) ACEA_GOSHI Isocitrate lyase (EC 4.1.3.1) (Isocitrase) (Isocitratase) (ICL) - Gossypium hirsutum (Upland cotton)highly similar to ( 901) loc_os07g34520 12007.m29200 protein isocitrate lyase, putative, expressedICL AceA PRK06498 no original de…	PF00463	PTHR21631	KOG1260	4.1.3.1	K01637	AT3G21720.1	ICL	isocitrate lyase	5.860919582	8	0.328674175		1		0.82623628	11.57044041	1.65016224	17.50182494	2	1	1	8	8	8	0.004355484	0.234882785	0.003064821		4.558061082	3.839394766	4.266515771		4.67	4	5.12	4.14	3.54		0.580750369	-0.846734876	0.001654591
Gorai.006G038700_A	Chr06	10762764	10767210	+	Pentose phosphate	OPP.oxidative PP.G6PD	highly similar to ( 912) AT5G40760 | Symbols: G6PD6 | G6PD6 (GLUCOSE-6-PHOSPHATE DEHYDROGENASE 6); glucose-6-phosphate dehydrogenase | chr5:16311284-16314556 FORWARDhighly similar to ( 922) G6PD_SOLTU Glucose-6-phosphate 1-dehydrogenase, cytoplasmic isoform (EC 1.1.1.49) (G6PD) - Solanum tuberosum (Potato)highly similar to ( 828) loc_os02g38840 12002.m77828 protein glucose-6-phosphate 1-dehydroge…	PF00479,PF02781	PTHR23429	KOG0563	1.1.1.49	K00036	AT5G40760.1	G6PD6	glucose-6-phosphate dehydrogenase 6	17.61758458	8	0.260721114		1		0.791744625	14.11666809	3.095636115	4.323761124	2	1	1	8	8	8	0.002376439	0.116545791	0.071185352		6.007250217	5.359871088	5.767624913		6.22	6.03	5.98	5.05	5.67		0.629894934	-1.0268368	0.016661009
Gorai.007G308400_D	Chr07	52186789	52191523	-	Pentose phosphate	OPP.oxidative PP.G6PD	highly similar to ( 786) AT1G09420 | Symbols: G6PD4 | G6PD4 (GLUCOSE-6-PHOSPHATE DEHYDROGENASE 4); glucose-6-phosphate dehydrogenase | chr1:3038640-3041715 REVERSEhighly similar to ( 577) G6PDC_SPIOL Glucose-6-phosphate 1-dehydrogenase, chloroplast precursor (EC 1.1.1.49) (G6PD) - Spinacia oleracea (Spinach)highly similar to ( 753) loc_os03g20300 12003.m101117 protein glucose-6-phosphate 1-dehydr…	PF00479,PF02781	PTHR23429	KOG0563	1.1.1.49	K00036	AT1G09420.1	G6PD4	glucose-6-phosphate dehydrogenase 4	8.548152523	8	0.621368981		1		0.987615598	190.8579591	4.305664321	1.577855476	2	1	1	8	8	8	1.78E-07	0.071668963	0.244510289		7.150641682	5.502342692	6.144558674		5.97	7.11	7.19	5.35	5.66		1.143982958	-0.971871844	-0.147485142
Gorai.007G308400_A	Chr07	52186789	52191523	-	Pentose phosphate	OPP.oxidative PP.G6PD	highly similar to ( 786) AT1G09420 | Symbols: G6PD4 | G6PD4 (GLUCOSE-6-PHOSPHATE DEHYDROGENASE 4); glucose-6-phosphate dehydrogenase | chr1:3038640-3041715 REVERSEhighly similar to ( 577) G6PDC_SPIOL Glucose-6-phosphate 1-dehydrogenase, chloroplast precursor (EC 1.1.1.49) (G6PD) - Spinacia oleracea (Spinach)highly similar to ( 753) loc_os03g20300 12003.m101117 protein glucose-6-phosphate 1-dehydr…	PF00479,PF02781	PTHR23429	KOG0563	1.1.1.49	K00036	AT1G09420.1	G6PD4	glucose-6-phosphate dehydrogenase 4	1.297694671	8	0.541785511		1		0.984506245	142.1935761	9.709967914	5.026571091	2	1	1	8	8	8	5.60E-07	0.01431322	0.055252618		5.181714423	3.596475349	4.362301053		4.6	4.93	5.43	3.56	3.64		1.025311747	-1.087261223	-0.066681609
Gorai.012G089700_D	Chr12	15358462	15363327	-	Pentose phosphate	OPP.oxidative PP.G6PD	highly similar to ( 869) AT5G40760 | Symbols: G6PD6 | G6PD6 (GLUCOSE-6-PHOSPHATE DEHYDROGENASE 6); glucose-6-phosphate dehydrogenase | chr5:16311284-16314556 FORWARDhighly similar to ( 889) G6PD_SOLTU Glucose-6-phosphate 1-dehydrogenase, cytoplasmic isoform (EC 1.1.1.49) (G6PD) - Solanum tuberosum (Potato)highly similar to ( 812) loc_os02g38840 12002.m77828 protein glucose-6-phosphate 1-dehydroge…	PF00479,PF02781	PTHR23429	KOG0563	1.1.1.49	K00036	AT5G40760.1	G6PD6	glucose-6-phosphate dehydrogenase 6	0.46997956	8	0.566945559		1		0.927307615	38.3560916	13.53353198	47.10820652	2	1	1	8	8	8	7.95E-05	0.006229966	0.000129204		3.344799635	2.042990654	2.9369911		2.87	3.11	3.58	2.83	1.25		0.794104187	-0.933760725	0.252828111
Gorai.010G047500_D	Chr10	5133464	5136037	+	Pentose phosphate	OPP.oxidative PP.6-phosphogluconolactonase	moderately similar to ( 208) AT1G13700 | Symbols: | glucosamine/galactosamine-6-phosphate isomerase family protein | chr1:4694475-4695600 REVERSEmoderately similar to ( 223) loc_os07g41280 12007.m079584 protein 6-phosphogluconolactonase, putative, expressed6PGL NagB no original description		PTHR11054	KOG3147			AT1G13700.1	PGL1	6-phosphogluconolactonase 1	4.151120502	8	1.700599567		1		0.920509215	26.9366524	34.45754225	0.515795899	2	1	1	8	8	8	0.000279477	0.000374184	0.49307829		4.688012212	2.589057112	3.259424019		4.19	3.74	5.64	1.85	3.33		0.860902257	-0.89799305	-0.336234865
Gorai.007G162800_A	Chr07	14217530	14220354	-	Pentose phosphate	OPP.oxidative PP.6-phosphogluconate dehydrogenase	moderately similar to ( 433) AT3G25530 | Symbols: GHBDH, ATGHBDH, GLYR1, GR1 | GLYR1 (GLYOXYLATE REDUCTASE 1); 3-hydroxybutyrate dehydrogenase/ phosphogluconate dehydrogenase (decarboxylating) | chr3:9271949-9273514 REVERSEmoderately similar to ( 414) loc_os02g35500 12002.m08638 protein 2-hydroxy-3-oxopropionate reductase, putative, expressedMmsB garR NAD_binding_2 no original description	PF03446	PTHR22981	KOG0409			AT3G25530.1	ATGHBDH,GHBDH,GLYR1,GR1	glyoxylate reductase 1	9.805856155	8	0.234038642		1		0.871409049	16.76401873	4.504809703	0.721666473	2	1	1	8	8	8	0.001377191	0.066570455	0.420291581		4.780287322	5.703626898	5.442130146		5.5	5.02	4.54	5.81	5.6		-1.124455626	0.874325613	0.308255648
Gorai.011G091900_D	Chr11	9955902	9959372	+	Pentose phosphate	OPP.non-reductive PP.ribulose-phosphate 3-epimerase	moderately similar to ( 363) AT3G01850 | Symbols: | ribulose-phosphate 3-epimerase, cytosolic, putative / pentose-5-phosphate 3-epimerase, putative | chr3:300428-301987 REVERSEmoderately similar to ( 377) RPE1_ORYSA Ribulose-phosphate 3-epimerase, cytoplasmic isoform (EC 5.1.3.1) (Ribulose-5-phosphate-epimerase) (Cyt-RPEase) (RPEcyt) (Pentose-5-phosphate 3-epimerase) (PPE) - Oryza sativa (Rice)mo…	PF00834	PTHR11749	KOG3111	5.1.3.1	K01783	AT3G01850.1		Aldolase-type TIM barrel family protein	5.368211813	8	0.24311185		1		0.927228493	37.96014312	1.35470277	0.522771984	2	1	1	8	8	8	8.26E-05	0.277993067	0.490257459		5.685623346	4.641632751	5.12797609		5.2	5.57	5.8	4.62	4.67		1.071176094	-1.0698296	-0.072441441
Gorai.011G091900_A	Chr11	9955902	9959372	+	Pentose phosphate	OPP.non-reductive PP.ribulose-phosphate 3-epimerase	moderately similar to ( 363) AT3G01850 | Symbols: | ribulose-phosphate 3-epimerase, cytosolic, putative / pentose-5-phosphate 3-epimerase, putative | chr3:300428-301987 REVERSEmoderately similar to ( 377) RPE1_ORYSA Ribulose-phosphate 3-epimerase, cytoplasmic isoform (EC 5.1.3.1) (Ribulose-5-phosphate-epimerase) (Cyt-RPEase) (RPEcyt) (Pentose-5-phosphate 3-epimerase) (PPE) - Oryza sativa (Rice)mo…	PF00834	PTHR11749	KOG3111	5.1.3.1	K01783	AT3G01850.1		Aldolase-type TIM barrel family protein	9.93697477	8	1.137855135		1		0.905296031	21.82135707	0.190436689	5.801411865	2	1	1	8	8	8	0.000575869	0.674091134	0.042600363		5.209285244	3.106815215	3.971812372		3.44	4.86	5.56	3.61	2.6		1.100595577	-0.887887406	-0.069786742
Gorai.002G181100_A	Chr02	47580557	47581339	-	Pentose phosphate	OPP.non-reductive PP.ribose 5-phosphate isomerase	moderately similar to ( 370) AT2G01290 | Symbols: | ribose-5-phosphate isomerase | chr2:149192-149989 REVERSEmoderately similar to ( 300) loc_os07g08030 12007.m05261 protein ribose-5-phosphate isomerase, putative, expressedRPI_A PRK00702 RpiA Rib_5-P_isom_A no original description	PF06026	PTHR11934	KOG3075	5.3.1.6	K01807	AT2G01290.1	RPI2	ribose-5-phosphate isomerase 2	3.685318402	8	0.162570713		1		0.826163707	9.278369981	0.056177905	14.1911414	2	1	1	8	8	8	0.008234949	0.818598872	0.005488237		4.439817413	3.943979668	4.315990857		4.6	4.12	4.76	4.22	3.66		0.512066266	-0.889422731	0.162069604
Gorai.008G166200_A	Chr08	43618957	43620747	+	Pentose phosphate	OPP.non-reductive PP.ribose 5-phosphate isomerase	moderately similar to ( 378) AT2G01290 | Symbols: | ribose-5-phosphate isomerase | chr2:149192-149989 REVERSEmoderately similar to ( 302) loc_os07g08030 12007.m05261 protein ribose-5-phosphate isomerase, putative, expressedRPI_A PRK00702 RpiA Rib_5-P_isom_A no original description	PF06026	PTHR11934	KOG3075	5.3.1.6	K01807	AT2G01290.1	RPI2	ribose-5-phosphate isomerase 2	3.502039533	8	0.325738989		1		0.909789378	20.82823136	49.4479181	1.454239056	2	1	1	8	8	8	0.000673685	0.000109112	0.262301081		4.814656917	4.189061384	4.292807267		4.8	4.43	5.2	3.65	4.73		0.630005839	-0.677216434	-0.460432712
Gorai.005G163200_A	Chr05	47436190	47437767	-	Pentose phosphate	OPP.non-reductive PP.ribose 5-phosphate isomerase	moderately similar to ( 377) AT2G01290 | Symbols: | ribose-5-phosphate isomerase | chr2:149192-149989 REVERSEmoderately similar to ( 310) loc_os07g08030 12007.m05261 protein ribose-5-phosphate isomerase, putative, expressedRPI_A PRK00702 RpiA Rib_5-P_isom_A no original description	PF06026	PTHR11934	KOG3075	5.3.1.6	K01807	AT2G01290.1	RPI2	ribose-5-phosphate isomerase 2	5.608011832	8	0.377299399		1		0.922179313	19.25914295	34.27978465	7.84358178	2	1	1	8	8	8	0.000874712	0.000380661	0.023174983		5.064417673	4.206249562	4.380125204		4.8	4.38	5.75	3.96	4.45		0.776165428	-0.735646744	-0.429334603
Gorai.009G251000_A	Chr09	20440298	20444936	+	TCA	TCA / org transformation.TCA.pyruvate DH.E1	highly similar to ( 612) AT1G21400 | Symbols: | 2-oxoisovalerate dehydrogenase, putative / 3-methyl-2-oxobutanoate dehydrogenase, putative / branched-chain alpha-keto acid dehydrogenase E1 alpha subunit, putative | chr1:7493492-7496240 FORWARDweakly similar to ( 134) ODPA_SOLTU Pyruvate dehydrogenase E1 component subunit alpha, mitochondrial precursor (EC 1.2.4.1) (PDHE1-A) - Solanum tuberosum (P…	PF00676	PTHR11516	KOG1182	1.2.4.4	K00166	AT1G21400.1		Thiamin diphosphate-binding fold (THDP-binding) superfamily protein	7.412979442	8	0.718238447		1		0.9867232	275.1335944	0.117962578	0.153058608	2	1	1	8	8	8	4.22E-08	0.740106603	0.70584296		5.822184438	7.438381973	6.925329761		7.54	5.8	5.85	7.44	7.44		-1.175869983	0.806243132	0.177033214
Gorai.009G251000_D	Chr09	20440298	20444936	+	TCA	TCA / org transformation.TCA.pyruvate DH.E1	highly similar to ( 612) AT1G21400 | Symbols: | 2-oxoisovalerate dehydrogenase, putative / 3-methyl-2-oxobutanoate dehydrogenase, putative / branched-chain alpha-keto acid dehydrogenase E1 alpha subunit, putative | chr1:7493492-7496240 FORWARDweakly similar to ( 134) ODPA_SOLTU Pyruvate dehydrogenase E1 component subunit alpha, mitochondrial precursor (EC 1.2.4.1) (PDHE1-A) - Solanum tuberosum (P…	PF00676	PTHR11516	KOG1182	1.2.4.4	K00166	AT1G21400.1		Thiamin diphosphate-binding fold (THDP-binding) superfamily protein	7.698008171	8	2.207013578		1		0.931112309	34.13099227	1.126623373	1.425435783	2	1	1	8	8	8	0.000121095	0.31948621	0.266709039		2.223283182	3.346455265	3.560905761		5.63	1.67	2.77	3.38	3.31		-0.868067591	0.093238467	0.276783414
Gorai.008G130900_D	Chr08	37633124	37635600	+	TCA	TCA / org transformation.TCA.pyruvate DH.E1	highly similar to ( 681) AT1G01090 | Symbols: PDH-E1 ALPHA | PDH-E1 ALPHA (PYRUVATE DEHYDROGENASE E1 ALPHA); pyruvate dehydrogenase (acetyl-transferring) | chr1:47705-49166 REVERSEmoderately similar to ( 239) ODPA_SOLTU Pyruvate dehydrogenase E1 component subunit alpha, mitochondrial precursor (EC 1.2.4.1) (PDHE1-A) - Solanum tuberosum (Potato)highly similar to ( 623) loc_os04g02900 12004.m101452…	PF00676,PF02775,PF00456	PTHR11516	KOG0225	1.2.4.1	K00161	AT1G01090.1	PDH-E1 ALPHA	pyruvate dehydrogenase E1 alpha	4.050041323	8	0.251609297		1		0.989385949	451.2648765	5.769200432	27.58242137	2	1	1	8	8	8	5.96E-09	0.043047824	0.000772055		6.962088688	7.754360176	7.150021697		6.65	6.91	7.01	7.89	7.62		-0.625945811	1.134012192	-0.208469974
Gorai.008G130900_A	Chr08	37633124	37635600	+	TCA	TCA / org transformation.TCA.pyruvate DH.E1	highly similar to ( 681) AT1G01090 | Symbols: PDH-E1 ALPHA | PDH-E1 ALPHA (PYRUVATE DEHYDROGENASE E1 ALPHA); pyruvate dehydrogenase (acetyl-transferring) | chr1:47705-49166 REVERSEmoderately similar to ( 239) ODPA_SOLTU Pyruvate dehydrogenase E1 component subunit alpha, mitochondrial precursor (EC 1.2.4.1) (PDHE1-A) - Solanum tuberosum (Potato)highly similar to ( 623) loc_os04g02900 12004.m101452…	PF00676,PF02775,PF00456	PTHR11516	KOG0225	1.2.4.1	K00161	AT1G01090.1	PDH-E1 ALPHA	pyruvate dehydrogenase E1 alpha	15.95650075	8	0.198295091		1		0.986679326	161.7808811	0.001563952	0.284459611	2	1	1	8	8	8	3.39E-07	0.969423519	0.608287433		8.393665734	8.615323455	8.17640455		7.52	8.4	8.38	8.6	8.63		0.145278178	0.752472005	-0.449872076
Gorai.009G438900_D	Chr09	68940082	68943869	+	TCA	TCA / org transformation.TCA.aconitase	highly similar to ( 865) AT2G05710 | Symbols: | aconitate hydratase, cytoplasmic, putative / citrate hydro-lyase/aconitase, putative | chr2:2141591-2146350 FORWARDhighly similar to ( 889) ACOC_CUCMA Aconitate hydratase, cytoplasmic (EC 4.2.1.3) (Citrate hydro-lyase) (Aconitase) - Cucurbita maxima (Pumpkin) (Winter squash)highly similar to ( 883) loc_os08g09200 12008.m05055 protein aconitate hydra…	PF00330,PF00694	PTHR11670				AT2G05710.1	ACO3	aconitase 3	4.877625902	8	0.199965645		1		0.786524013	8.568567575	4.939914654	0.928705566	2	1	1	8	8	8	0.010258806	0.056951378	0.363421444		4.279744236	3.771636673	4.042708531		4.5	4.16	4.4	3.47	4.08		0.567960642	-0.933526508	-0.132493537
Gorai.009G440000_A	Chr09	69116669	69123592	-	TCA	TCA / org transformation.TCA.aconitase	nearly identical (1647) AT2G05710 | Symbols: | aconitate hydratase, cytoplasmic, putative / citrate hydro-lyase/aconitase, putative | chr2:2141591-2146350 FORWARDnearly identical (1655) ACOC_CUCMA Aconitate hydratase, cytoplasmic (EC 4.2.1.3) (Citrate hydro-lyase) (Aconitase) - Cucurbita maxima (Pumpkin) (Winter squash)nearly identical (1665) loc_os08g09200 12008.m05055 protein aconitate hydratas…	PF00330,PF00694	PTHR11670	KOG0452	4.2.1.3	K01681	AT2G05710.1	ACO3	aconitase 3	7.643335707	8	0.247714599		1		0.94681	53.62492791	26.49465329	0.879597022	2	1	1	8	8	8	2.32E-05	0.000877232	0.375758917		6.367773154	5.574065973	5.966190385		6.43	6.17	6.56	5.29	5.86		0.767534732	-1.02690803	-0.140378552
Gorai.008G040900_D	Chr08	5316418	5318540	+	TCA	TCA / org transformation.TCA.IDH	highly similar to ( 551) AT4G35260 | Symbols: IDH1 | IDH1 (ISOCITRATE DEHYDROGENASE 1); isocitrate dehydrogenase (NAD+)/ oxidoreductase, acting on the CH-OH group of donors, NAD or NADP as acceptor | chr4:16774494-16776233 REVERSEmoderately similar to ( 261) LEU3_SOLTU 3-isopropylmalate dehydrogenase, chloroplast precursor (EC 1.1.1.85) (Beta-IPM dehydrogenase) (IMDH) (3-IPM-DH) - Solanum tuberos…	PF00180	PTHR11835	KOG0784			AT4G35260.1	IDH-I,IDH1	isocitrate dehydrogenase 1	20.12145492	8	0.392754463		1		0.792820538	10.46704726	2.669672981	1.645720373	2	1	1	8	8	8	0.005844137	0.140918386	0.235458778		4.533313216	5.695798721	5.316196405		5.3	4.91	4.16	5.74	5.65		-1.082572043	0.916191877	0.263508115
Gorai.001G167600_A	Chr01	23756201	23756635	+	TCA	TCA / org transformation.TCA.succinate dehydrogenase	no original description	PF01127	PTHR10978	KOG0449			AT4G32210.1	SDH3-2	succinate dehydrogenase 3-2	11.00306924	8	0.763170237		1		0.760409369	6.960417249	4.124799598	0.520444554	2	1	1	8	8	8	0.017739101	0.076742821	0.491195314		3.962008907	2.98435378	3.515926978		4.42	3.7	4.23	2.43	3.54		0.559617619	-0.940242876	-0.124734812
Gorai.001G167600_D	Chr01	23756201	23756635	+	TCA	TCA / org transformation.TCA.succinate dehydrogenase	no original description	PF01127	PTHR10978	KOG0449			AT4G32210.1	SDH3-2	succinate dehydrogenase 3-2	4.802510556	8	0.78550276		1		0.94198184	14.88374463	4.163253982	5.995248342	2	1	1	8	8	8	0.002013203	0.075626245	0.040029042		4.280973468	2.93086772	3.692402449		4.41	4.34	4.23	2.34	3.53		0.746326883	-1.03978152	-0.032317046
Gorai.004G030200_D	Chr04	2392452	2395553	-	TCA	TCA / org transformation.TCA.malate DH	moderately similar to ( 330) AT3G15020 | Symbols: | malate dehydrogenase (NAD), mitochondrial, putative | chr3:5056139-5057865 FORWARDmoderately similar to ( 325) MDHM_FRAAN Malate dehydrogenase, mitochondrial precursor (EC 1.1.1.37) - Fragaria ananassa (Strawberry)moderately similar to ( 339) loc_os05g49880 12005.m27985 protein malate dehydrogenase, mitochondrial precursor, putative, expressedMD…	PF00056,PF02866	PTHR11540				AT1G53240.1	mMDH1	Lactate/malate dehydrogenase family protein	2.719176231	8	0.335411077		1		0.731567209	12.82106339	12.89351113	0.092113279	2	1	1	8	8	8	0.003197615	0.007076733	0.76925075		3.329143623	3.062888443	3.164984941		3.88	2.91	3.75	2.71	3.42		0.129081513	-0.535132448	-0.280437235
Gorai.006G073300_D	Chr06	29320730	29327514	-	TCA	TCA / org transformation.other organic acid transformatons.aconitase	highly similar to ( 808) AT4G13430 | Symbols: IIL1 | IIL1 (ISOPROPYL MALATE ISOMERASE LARGE SUBUNIT 1); 4 iron, 4 sulfur cluster binding / hydro-lyase/ lyase | chr4:7804194-7807789 REVERSEvery weakly similar to (80.5) ACOC_ORYSA Putative aconitate hydratase, cytoplasmic (EC 4.2.1.3) (Citrate hydro-lyase) (Aconitase) - Oryza sativa (Rice)highly similar to ( 808) loc_os02g03260 12002.m33530 protein…	PF00330	PTHR11670	KOG0454			AT4G13430.1	ATLEUC1,IIL1	isopropyl malate isomerase large subunit 1	2.556962954	8	0.535635632		1		0.974395756	202.6237133	0.601354635	0.215645243	2	1	1	8	8	8	1.40E-07	0.460368056	0.654754005		5.342658468	4.45714506	5.329679096		6.26	5.28	5.4	4.44	4.47		0.344731371	-1.050215227	0.324285005
Gorai.007G097100_D	Chr07	7167270	7173991	+	TCA	TCA / org transformation.other organic acid transformatons.malic	highly similar to ( 820) AT4G00570 | Symbols: | malate oxidoreductase, putative | chr4:242817-246522 REVERSEhighly similar to ( 815) MAON_SOLTU NAD-dependent malic enzyme 59 kDa isoform, mitochondrial precursor (EC 1.1.1.39) (NAD-ME) - Solanum tuberosum (Potato)highly similar to ( 775) loc_os10g35960 12010.m50425 protein NAD-dependent malic enzyme 59 kDa isoform, mitochondrial precursor, putative…	PF00390,PF03949	PTHR23406	KOG1257			AT4G00570.1	NAD-ME2	NAD-dependent malic enzyme 2	3.786444983	8	0.402180886		1		0.968145182	91.71189297	11.95675869	1.082257421	2	1	1	8	8	8	3.05E-06	0.00859487	0.328609794		4.561337119	5.891107845	5.311709536		5.12	4.8	4.32	6.02	5.76		-1.043723801	1.052686956	0.139253668
Gorai.001G026200_D	Chr01	2434653	2440806	-	TCA	TCA / org transformation.other organic acid transformatons.malic	highly similar to ( 955) AT5G25880 | Symbols: ATNADP-ME3 | ATNADP-ME3 (NADP-malic enzyme 3); malate dehydrogenase (oxaloacetate-decarboxylating) (NADP+)/ malic enzyme/ oxidoreductase, acting on NADH or NADPH, NAD or NADP as acceptor | chr5:9024549-9028260 FORWARDhighly similar to ( 967) MAOX_VITVI NADP-dependent malic enzyme (EC 1.1.1.40) (NADP-ME) - Vitis vinifera (Grape)highly similar to ( 954)…	PF00390,PF03949	PTHR23406	KOG1257	1.1.1.40	K00029	AT5G25880.1	ATNADP-ME3,NADP-ME3	NADP-malic enzyme 3	117.4759413	8	0.305351792		1		0.835839534	11.49912456	0.03239958	0.005700807	2	1	1	8	8	8	0.004436202	0.861629333	0.94166794		6.523081768	6.263355328	6.785401416		7.52	6.54	6.51	6.3	6.23		-0.142209895	-0.760446068	0.482198983
Gorai.001G026200_A	Chr01	2434653	2440806	-	TCA	TCA / org transformation.other organic acid transformatons.malic	highly similar to ( 955) AT5G25880 | Symbols: ATNADP-ME3 | ATNADP-ME3 (NADP-malic enzyme 3); malate dehydrogenase (oxaloacetate-decarboxylating) (NADP+)/ malic enzyme/ oxidoreductase, acting on NADH or NADPH, NAD or NADP as acceptor | chr5:9024549-9028260 FORWARDhighly similar to ( 967) MAOX_VITVI NADP-dependent malic enzyme (EC 1.1.1.40) (NADP-ME) - Vitis vinifera (Grape)highly similar to ( 954)…	PF00390,PF03949	PTHR23406	KOG1257	1.1.1.40	K00029	AT5G25880.1	ATNADP-ME3,NADP-ME3	NADP-malic enzyme 3	47.92349757	8	0.959369643		1		0.954832944	20.11756525	0.353684894	0.025835296	2	1	1	8	8	8	0.000756669	0.568469259	0.87628792		6.407480964	4.719653484	6.066606638		6.88	6.48	6.34	4.84	4.6		0.6731391	-1.168547683	0.301191287
Gorai.003G050500_D	Chr03	7311768	7312844	+	TCA	TCA / org transformation.other organic acid transformatons.malic	weakly similar to ( 184) AT4G00570 | Symbols: | malate oxidoreductase, putative | chr4:242817-246522 REVERSEweakly similar to ( 189) MAON_SOLTU NAD-dependent malic enzyme 59 kDa isoform, mitochondrial precursor (EC 1.1.1.39) (NAD-ME) - Solanum tuberosum (Potato)weakly similar to ( 181) loc_os10g35960 12010.m50425 protein NAD-dependent malic enzyme 59 kDa isoform, mitochondrial precursor, putative…	PF00390,PF03949	PTHR23406				AT4G00570.1	NAD-ME2	NAD-dependent malic enzyme 2	2.242597368	8	0.875508971		1		0.95571694	36.62351048	42.13966434	3.741590154	2	1	1	8	8	8	9.40E-05	0.000189796	0.089124569		2.943052447	4.373199362	4.09091962		3.53	3.87	2.01	4.88	3.87		-0.850070974	0.765078689	0.446283448
Gorai.010G105100_A	Chr10	19169414	19174547	-	TCA	TCA / org transformation.other organic acid transformatons.malic	highly similar to ( 972) AT5G25880 | Symbols: ATNADP-ME3 | ATNADP-ME3 (NADP-malic enzyme 3); malate dehydrogenase (oxaloacetate-decarboxylating) (NADP+)/ malic enzyme/ oxidoreductase, acting on NADH or NADPH, NAD or NADP as acceptor | chr5:9024549-9028260 FORWARDhighly similar to ( 980) MAOX_VITVI NADP-dependent malic enzyme (EC 1.1.1.40) (NADP-ME) - Vitis vinifera (Grape)highly similar to ( 964)…	PF00390,PF03949	PTHR23406	KOG1257	1.1.1.40	K00029	AT5G25880.1	ATNADP-ME3,NADP-ME3	NADP-malic enzyme 3	7.810955515	8	0.566354474		1		0.973431585	93.21416732	5.647544998	2.61099578	2	1	1	8	8	8	2.87E-06	0.044792736	0.144787838		6.377397515	4.979177229	5.86332112		6.51	6.14	6.61	4.93	5.02		0.791980514	-1.145070049	0.079795188
Gorai.009G048600_D	Chr09	3525071	3529822	-	TCA	TCA / org transformation.other organic acid transformatons.malic	highly similar to ( 858) AT5G25880 | Symbols: ATNADP-ME3 | ATNADP-ME3 (NADP-malic enzyme 3); malate dehydrogenase (oxaloacetate-decarboxylating) (NADP+)/ malic enzyme/ oxidoreductase, acting on NADH or NADPH, NAD or NADP as acceptor | chr5:9024549-9028260 FORWARDhighly similar to ( 862) MAOX_VITVI NADP-dependent malic enzyme (EC 1.1.1.40) (NADP-ME) - Vitis vinifera (Grape)highly similar to ( 855)…	PF00390,PF03949	PTHR23406	KOG1257			AT5G25880.1	ATNADP-ME3,NADP-ME3	NADP-malic enzyme 3	8.244897217	8	0.647484743		1		0.951629109	69.09087125	2.12765987	2.230139282	2	1	1	8	8	8	8.97E-06	0.182776454	0.173692889		4.525437807	6.07495922	5.114675111		4.52	4.75	4.3	6.07	6.08		-0.840613663	1.151613807	-0.0830283
Gorai.005G225400_D	Chr05	60759320	60762334	-	TCA	TCA / org transformation.carbonic anhydrases	moderately similar to ( 338) AT4G33580 | Symbols: ATBCA5, BCA5 | carbonic anhydrase family protein / carbonate dehydratase family protein | chr4:16139406-16141363 FORWARDmoderately similar to ( 224) CAHC_SPIOL Carbonic anhydrase, chloroplast precursor (EC 4.2.1.1) (Carbonate dehydratase) - Spinacia oleracea (Spinach)moderately similar to ( 308) loc_os09g28910 12009.m22242 protein carbonic anhydra…	PF00484	PTHR11002	KOG1578	4.2.1.1	K01673	AT4G33580.1	ATBCA5,BCA5	beta carbonic anhydrase 5	11.61552102	8	0.340761679		1		0.973016351	130.6048954	4.674923357	8.199365121	2	1	1	8	8	8	7.80E-07	0.062578706	0.021039464		7.37835572	7.726381955	7.174145042		6.31	7.51	7.25	7.71	7.74		0.060931937	0.793419588	-0.36886842
Gorai.009G413500_D	Chr09	63185181	63187806	-	TCA	TCA / org transformation.carbonic anhydrases	moderately similar to ( 275) AT1G08080 | Symbols: ATACA7, ACA7 | ACA7 (ALPHA CARBONIC ANHYDRASE 7); carbonate dehydratase/ zinc ion binding | chr1:2517022-2518546 REVERSEmoderately similar to ( 256) loc_os08g36630 12008.m07651 protein carbonic anhydrase precursor, putative, expressedalpha_CA_prokaryotic_like alpha_CA Cah Carb_anhydrase alpha_CA_VI_IX_XII_XIV alpha_CA_IV_XV_like alpha_CA_I_II_III_…	PF00194	PTHR18952	KOG0382			AT1G08080.1	ACA7,ATACA7	alpha carbonic anhydrase 7	6.711091609	8	0.74616928		1		0.979542464	197.3966804	8.663392839	6.592885665	2	1	1	8	8	8	1.56E-07	0.018613611	0.033248291		5.336016026	4.950617512	5.903625413		7.03	5.36	5.31	5.32	4.58		-0.188343964	-0.714531229	0.586617069
Gorai.009G230100_A	Chr09	18084488	18087150	+	TCA	TCA / org transformation.carbonic anhydrases	moderately similar to ( 293) AT4G33580 | Symbols: ATBCA5, BCA5 | carbonic anhydrase family protein / carbonate dehydratase family protein | chr4:16139406-16141363 FORWARDmoderately similar to ( 203) CAHC_TOBAC Carbonic anhydrase, chloroplast precursor (EC 4.2.1.1) (Carbonate dehydratase) - Nicotiana tabacum (Common tobacco)moderately similar to ( 279) loc_os09g28910 12009.m22242 protein carbonic …	PF00484	PTHR11002	KOG1578			AT4G33580.1	ATBCA5,BCA5	beta carbonic anhydrase 5	13.93077319	8	1.68298438		1		0.969068973	133.1462581	22.00394096	1.411953855	2	1	1	8	8	8	7.24E-07	0.001559839	0.26880861		5.218233021	4.489448816	5.339247301		7.35	4.56	5.87	4.1	4.88		-0.008545782	-0.720956318	0.109749657
Gorai.009G230100_D	Chr09	18084488	18087150	+	TCA	TCA / org transformation.carbonic anhydrases	moderately similar to ( 293) AT4G33580 | Symbols: ATBCA5, BCA5 | carbonic anhydrase family protein / carbonate dehydratase family protein | chr4:16139406-16141363 FORWARDmoderately similar to ( 203) CAHC_TOBAC Carbonic anhydrase, chloroplast precursor (EC 4.2.1.1) (Carbonate dehydratase) - Nicotiana tabacum (Common tobacco)moderately similar to ( 279) loc_os09g28910 12009.m22242 protein carbonic …	PF00484	PTHR11002	KOG1578			AT4G33580.1	ATBCA5,BCA5	beta carbonic anhydrase 5	17.74988029	8	2.522215313		1		0.853248018	22.43778074	4.579801535	0.078860948	2	1	1	8	8	8	0.00052401	0.064771653	0.785972854		3.654383033	2.718315114	3.689773741		5.98	2.93	4.38	2.16	3.28		0.047129441	-0.747581275	0.077175737
Gorai.008G295100_D	Chr08	56840196	56842773	-	TCA	TCA / org transformation.carbonic anhydrases	moderately similar to ( 248) AT5G14740 | Symbols: CA2, CA18, BETA CA2 | CA2 (CARBONIC ANHYDRASE 2); carbonate dehydratase/ zinc ion binding | chr5:4758257-4762315 FORWARDmoderately similar to ( 251) CAHC_TOBAC Carbonic anhydrase, chloroplast precursor (EC 4.2.1.1) (Carbonate dehydratase) - Nicotiana tabacum (Common tobacco)moderately similar to ( 216) loc_os01g45274 12001.m150428 protein carbonic…	PF00484	PTHR11002	KOG1578			AT5G14740.2	BETA CA2,CA18,CA2	carbonic anhydrase 2	16.20058088	8	1.809128968		1		0.939619507	91.37483124	6.694629123	2.644298509	2	1	1	8	8	8	3.09E-06	0.032243271	0.142574657		6.779505068	4.546734737	4.922878804		3.96	6.68	6.88	4.13	4.97		1.157990345	-0.660127258	-0.353837739
Gorai.002G246000_A	Chr02	61009256	61011927	-	TCA	TCA / org transformation.carbonic anhydrases	moderately similar to ( 249) AT1G08080 | Symbols: ATACA7, ACA7 | ACA7 (ALPHA CARBONIC ANHYDRASE 7); carbonate dehydratase/ zinc ion binding | chr1:2517022-2518546 REVERSEmoderately similar to ( 240) loc_os08g36630 12008.m07651 protein carbonic anhydrase precursor, putative, expressedalpha_CA_prokaryotic_like alpha_CA Cah alpha_CA_VI_IX_XII_XIV Carb_anhydrase alpha_CA_VI alpha_CA_IV_XV_like alpha_…	PF00194	PTHR18952	KOG0382			AT1G08080.1	ACA7,ATACA7	alpha carbonic anhydrase 7	13.5909649	8	1.519001613		1		0.978407915	120.7998296	28.55387796	3.126724087	2	1	1	8	8	8	1.06E-06	0.000691154	0.114991636		4.786936356	7.301022353	6.302475715		5.83	5.45	4.13	7.63	6.97		-1.021748691	1.013152509	0.204928862
Gorai.006G135300_D	Chr06	39119281	39121544	+	TCA	TCA / org transformation.carbonic anhydrases	moderately similar to ( 222) AT1G08080 | Symbols: ATACA7, ACA7 | ACA7 (ALPHA CARBONIC ANHYDRASE 7); carbonate dehydratase/ zinc ion binding | chr1:2517022-2518546 REVERSEmoderately similar to ( 204) loc_os08g32780 12008.m07270 protein carbonic anhydrase precursor, putative, expressedalpha_CA_prokaryotic_like alpha_CA Cah alpha_CA_IV_XV_like alpha_CA_VI_IX_XII_XIV Carb_anhydrase alpha_CA_VI alpha_…	PF00194	PTHR18952	KOG0382			AT1G08080.1	ACA7,ATACA7	alpha carbonic anhydrase 7	168.7639218	8	0.833097451		1		0.939218709	32.13953603	3.440041606	1.169831703	2	1	1	8	8	8	0.000150075	0.100741799	0.31095798		8.240092895	6.493924706	7.3768974		6.92	8.61	7.87	6.59	6.4		1.092046797	-0.964325084	0.075506148
Gorai.009G297600_D	Chr09	26020818	26024047	-	Mitochondrial electron transport	mitochondrial electron transport / ATP synthesis.NADH-DH.complex I	moderately similar to ( 269) AT3G27890 | Symbols: NQR | NQR (NADPH:QUINONE OXIDOREDUCTASE); FMN reductase | chr3:10350807-10351938 REVERSEmoderately similar to ( 268) NQR_SOLTU NAD(P)H:quinone oxidoreductase (EC 1.6.5.2) (NAD(P)H:QR) - Solanum tuberosum (Potato)moderately similar to ( 233) loc_os01g72430 12001.m13278 protein NADPH quinone oxidoreductase 1, putative, expressedFMN_red COG0431 no or…	PF03358,PF02525		KOG4530			AT3G27890.1	NQR	NADPH:quinone oxidoreductase	5.52150882	8	0.316065998		1		0.956325059	52.44000492	0.951583336	0.810734296	2	1	1	8	8	8	2.52E-05	0.357887178	0.394199872		5.824087898	4.74926116	5.44086606		5.86	5.72	5.93	4.74	4.75		0.825773435	-1.163133716	0.116642719
Gorai.001G160700_D	Chr01	23220395	23220985	+	Mitochondrial electron transport	mitochondrial electron transport / ATP synthesis.NADH-DH.complex I	very weakly similar to (99.4) ATMG00650 | Symbols: NAD4L | Encodes NADH dehydrogenase subunit 4L. | chrM:188929-189231 REVERSEvery weakly similar to (84.0) NU4LM_MARPO NADH-ubiquinone oxidoreductase chain 4L (EC 1.6.5.3) (NADH dehydrogenase subunit 4L) - Marchantia polymorpha (Liverwort)weakly similar to ( 102) loc_osm1g00460 11706.m00039 protein NADH dehydrogenase subunit 4L no original descript…	PF00420		KOG4669	1.6.5.3	K03882	ATMG00650.1		NADH dehydrogenase subunit 4L	4.496110806	8	0.61139767		1		0.913719669	23.56498862	6.623613119	7.94487458	2	1	1	8	8	8	0.000443413	0.03294063	0.022540162		4.245766913	3.41109893	3.994326186		4.88	4.27	4.22	2.83	3.99		0.430731747	-0.923721093	0.022707702
Gorai.001G160700_A	Chr01	23220395	23220985	+	Mitochondrial electron transport	mitochondrial electron transport / ATP synthesis.NADH-DH.complex I	very weakly similar to (99.4) ATMG00650 | Symbols: NAD4L | Encodes NADH dehydrogenase subunit 4L. | chrM:188929-189231 REVERSEvery weakly similar to (84.0) NU4LM_MARPO NADH-ubiquinone oxidoreductase chain 4L (EC 1.6.5.3) (NADH dehydrogenase subunit 4L) - Marchantia polymorpha (Liverwort)weakly similar to ( 102) loc_osm1g00460 11706.m00039 protein NADH dehydrogenase subunit 4L no original descript…	PF00420		KOG4669	1.6.5.3	K03882	ATMG00650.1		NADH dehydrogenase subunit 4L	4.575906567	8	0.57148345		1		0.910397517	22.89271359	5.787916061	7.253950119	2	1	1	8	8	8	0.000489442	0.042787114	0.027355764		4.264561057	3.448852654	4.028846267		4.88	4.3	4.23	2.91	3.99		0.433017707	-0.935639974	0.037517479
Gorai.012G018100_D	Chr12	2095531	2097009	-	Mitochondrial electron transport	mitochondrial electron transport / ATP synthesis.NADH-DH.complex I	moderately similar to ( 257) AT3G27890 | Symbols: NQR | NQR (NADPH:QUINONE OXIDOREDUCTASE); FMN reductase | chr3:10350807-10351938 REVERSEmoderately similar to ( 234) NQR_SOLTU NAD(P)H:quinone oxidoreductase (EC 1.6.5.2) (NAD(P)H:QR) - Solanum tuberosum (Potato)moderately similar to ( 232) loc_os01g72430 12001.m13278 protein NADPH quinone oxidoreductase 1, putative, expressedFMN_red COG0431 no or…	PF03358,PF02525		KOG4530			AT3G27890.1	NQR	NADPH:quinone oxidoreductase	1.805961524	8	1.063650204		1		0.661663439	8.62984737	2.157281411	1.200282547	2	1	1	8	8	8	0.010061148	0.180086214	0.305148194		1.099378935	1.199376924	1.981510582		2.85	1.79	0.41	1.3	1.1		-0.499048564	-0.363041966	0.700732815
Gorai.001G164200_D	Chr01	23499728	23500435	+	Mitochondrial electron transport	mitochondrial electron transport / ATP synthesis.NADH-DH.localisation not clear	weakly similar to ( 183) ATMG01275 | Symbols: NAD1A, NAD1, ND1 | Encodes subunit of mitochondrial NAD(P)H dehydrogenase that is trans-spliced from three precursors, NAD1A, NAD1B, and NAD1C. | chrM:318004-318390 REVERSEweakly similar to ( 194) NU1M_OENBE NADH-ubiquinone oxidoreductase chain 1 (EC 1.6.5.3) (NADH dehydrogenase subunit 1) - Oenothera bertiana (Berteros evening primrose)very weakly si…	PF00146	PTHR11432		1.6.5.3	K03878	ATMG01120.1		NADH dehydrogenase 1B	19.30825961	8	1.266428585		1		0.975017173	33.08061102	15.93125884	4.28741231	2	1	1	8	8	8	0.000135411	0.003997499	0.072161012		6.396385994	4.391033563	5.198923135		5.81	6.15	6.64	3.63	5.15		0.940393315	-0.994582062	-0.215045056
Gorai.001G164200_A	Chr01	23499728	23500435	+	Mitochondrial electron transport	mitochondrial electron transport / ATP synthesis.NADH-DH.localisation not clear	weakly similar to ( 183) ATMG01275 | Symbols: NAD1A, NAD1, ND1 | Encodes subunit of mitochondrial NAD(P)H dehydrogenase that is trans-spliced from three precursors, NAD1A, NAD1B, and NAD1C. | chrM:318004-318390 REVERSEweakly similar to ( 194) NU1M_OENBE NADH-ubiquinone oxidoreductase chain 1 (EC 1.6.5.3) (NADH dehydrogenase subunit 1) - Oenothera bertiana (Berteros evening primrose)very weakly si…	PF00146	PTHR11432		1.6.5.3	K03878	ATMG01120.1		NADH dehydrogenase 1B	19.45456443	8	1.253696334		1		0.973784436	32.93788009	15.67875508	4.185558712	2	1	1	8	8	8	0.000137516	0.004179138	0.074988179		6.397799426	4.399805718	5.206708058		5.82	6.16	6.64	3.65	5.15		0.941479291	-0.996081616	-0.213585444
Gorai.001G167800_A	Chr01	23775153	23776835	+	Mitochondrial electron transport	mitochondrial electron transport / ATP synthesis.NADH-DH.localisation not clear	moderately similar to ( 229) ATMG00665 | Symbols: NAD5B, NAD5.2, NAD5 | Mitochondrial NADH dehydrogenase subunit 5. The gene is trans-spliced from three different pre-cursors, NAD5a, NAD5b and NAD5c. | chrM:190740-190761 REVERSEmoderately similar to ( 227) NU5M_OENBE NADH-ubiquinone oxidoreductase chain 5 (EC 1.6.5.3) (NADH dehydrogenase subunit 5) - Oenothera bertiana (Berteros evening primrose)…	PF06455	PTHR22773				ATMG00665.1		NADH dehydrogenase 5B	54.24712316	8	0.584916165		1		0.902061324	21.29786613	4.755072742	5.657763467	2	1	1	8	8	8	0.000625035	0.060804334	0.044642747		6.973961643	5.902111249	6.573918099		7.29	6.99	6.95	5.44	6.37		0.653316448	-1.045709188	0.019194148
Gorai.001G166300_A	Chr01	23678971	23682326	+	Mitochondrial electron transport	mitochondrial electron transport / ATP synthesis.NADH-DH.localisation not clear	moderately similar to ( 288) ATMG00580 | Symbols: NAD4 | NADH dehydrogenase subunit 4 | chrM:161693-169674 FORWARDmoderately similar to ( 287) NU4M_BRACM NADH-ubiquinone oxidoreductase chain 4 (EC 1.6.5.3) (NADH dehydrogenase subunit 4) - Brassica campestris (Field mustard)moderately similar to ( 283) loc_osm1g00320 11706.m00026 protein NADH dehydrogenase subunit 4PRK05846 NuoM Oxidored_q1 ndhD P…	PF00361	PTHR22773		1.6.5.3	K03881	ATMG00580.1		NADH dehydrogenase subunit 4	63.78217914	8	0.755163541		1		0.936804659	29.5400076	17.6779698	4.744397305	2	1	1	8	8	8	0.000202296	0.002978078	0.061036915		7.599772896	6.103340811	6.642511871		7.05	7.4	7.8	5.48	6.73		0.957071514	-0.952619442	-0.264549394
Gorai.001G166700_A	Chr01	23690627	23694577	+	Mitochondrial electron transport	mitochondrial electron transport / ATP synthesis.NADH-DH.localisation not clear	moderately similar to ( 383) ATMG00570 | Symbols: ORFX | encodes a protein of unknown function. The transcript has extensive RNA editing at the 3 end	PF00329,PF00902	PTHR10884	KOG1713			ATMG00570.1		Sec-independent periplasmic protein translocase	112.463861	8	1.297692494		1		0.976892561	23.61661409	10.69900777	8.980195132	2	1	1	8	8	8	0.000440107	0.011340376	0.017157838		7.899977445	6.106620529	7.023423645		7.93	7.86	7.94	5.28	6.94		0.780938116	-1.018498758	-0.098587435
Gorai.009G048000_A	Chr09	3481143	3484253	+	Mitochondrial electron transport	mitochondrial electron transport / ATP synthesis.NADH-DH.localisation not clear	moderately similar to ( 316) AT4G29330 | Symbols: DER1 | DER1 (DERLIN-1) | chr4:14444937-14446952 FORWARDmoderately similar to ( 291) DERL1_ORYSA Derlin-1 (DER1-like protein 1) (OsDerlin 1-1) (18 kDa cold-induced protein) - Oryza sativa (Rice)moderately similar to ( 291) loc_os05g09550 12005.m28038 protein derlin-3, putative, expressedDER1 COG5291 no original description	PF04511	PTHR11009	KOG0858		K13989	AT4G29330.1	DER1	DERLIN-1	6.652335003	8	0.161297376		1		0.956796243	64.10789045	2.984678775	5.081750583	2	1	1	8	8	8	1.19E-05	0.122322633	0.054204587		5.770445383	6.601687731	6.15246419		5.95	5.93	5.61	6.58	6.62		-0.946776213	1.115820528	0.001143186
Gorai.001G164600_A	Chr01	23543868	23546527	-	Mitochondrial electron transport	mitochondrial electron transport / ATP synthesis.NADH-DH.localisation not clear	moderately similar to ( 367) AT2G07689 | Symbols: | NADH-ubiquinone oxidoreductase, putative | chr2:3336109-3336753 FORWARDmoderately similar to ( 377) NU2M_BETVU NADH-ubiquinone oxidoreductase chain 2 (EC 1.6.5.3) (NADH dehydrogenase subunit 2) - Beta vulgaris (Sugar beet)very weakly similar to (93.2) loc_osp1g01060 11562.m00096 protein NADH dehydrogenase subunit 2PRK05777 NuoN PRK02504 ndhB Oxi…	PF00361	PTHR22773		1.6.5.3	K03879	AT2G07689.1		NADH-Ubiquinone/plastoquinone (complex I) protein	65.6705026	8	0.825080341		1		0.878085035	25.36299007	68.3432433	6.400496285	2	1	1	8	8	8	0.000344381	3.45E-05	0.035259818		7.821285431	6.667930714	6.813713439		7.3	7.35	8.29	5.79	7.55		0.808361404	-0.687423508	-0.498357996
Gorai.001G168000_A	Chr01	23798368	23799003	-	Mitochondrial electron transport	mitochondrial electron transport / ATP synthesis.NADH-DH.localisation not clear	moderately similar to ( 325) ATMG00270 | Symbols: NAD6 | NADH dehydrogenase subunit 6 | chrM:76642-77259 REVERSEmoderately similar to ( 325) NU6M_BRACM NADH-ubiquinone oxidoreductase chain 6 (EC 1.6.5.3) (NADH dehydrogenase subunit 6) - Brassica campestris (Field mustard)moderately similar to ( 303) loc_osm1g00190 11706.m00013 protein NADH dehydrogenase subunit 6PRK06638 NuoJ no original descript…	PF00499			1.6.5.3	K03884	ATMG00270.1		NADH dehydrogenase 6	73.18078899	8	1.495270351		1		0.960347498	18.15973719	0.307882119	4.871846889	2	1	1	8	8	8	0.00106165	0.594152384	0.058332836		7.034337921	4.830070785	6.120499629		6.7	7.34	6.73	4.31	5.35		0.889539194	-1.107144479	0.061760216
Gorai.001G168000_D	Chr01	23798368	23799003	-	Mitochondrial electron transport	mitochondrial electron transport / ATP synthesis.NADH-DH.localisation not clear	moderately similar to ( 325) ATMG00270 | Symbols: NAD6 | NADH dehydrogenase subunit 6 | chrM:76642-77259 REVERSEmoderately similar to ( 325) NU6M_BRACM NADH-ubiquinone oxidoreductase chain 6 (EC 1.6.5.3) (NADH dehydrogenase subunit 6) - Brassica campestris (Field mustard)moderately similar to ( 303) loc_osm1g00190 11706.m00013 protein NADH dehydrogenase subunit 6PRK06638 NuoJ no original descript…	PF00499			1.6.5.3	K03884	ATMG00270.1		NADH dehydrogenase 6	73.1181322	8	1.503098171		1		0.960544885	18.15316033	0.315232375	4.88840086	2	1	1	8	8	8	0.001062912	0.589864427	0.057992955		7.03341387	4.824394548	6.117158297		6.7	7.34	6.72	4.3	5.34		0.889161478	-1.106871836	0.0612481
Gorai.009G220600_A	Chr09	17104053	17106016	+	Mitochondrial electron transport	mitochondrial electron transport / ATP synthesis.NADH-DH.localisation not clear	weakly similar to ( 193) AT5G67590 | Symbols: FRO1 | FRO1 (FROSTBITE1); NADH dehydrogenase (ubiquinone) | chr5:26958073-26959356 FORWARDmoderately similar to ( 204) loc_os07g39710 12007.m08213 protein NADH-ubiquinone oxidoreductase 18 kDa subunit, mitochondrial precursor, putative, expressedETC_C1_NDUFA4 no original description	PF04800	PTHR12219	KOG3389			AT5G67590.1	FRO1	NADH-ubiquinone oxidoreductase-related	6.441117234	8	2.659603254		1		0.904096942	25.4918201	0.063991126	1.77974038	2	1	1	8	8	8	0.000338403	0.806674397	0.218907805		2.965016459	1.070033087	3.045751939		4.89	2.51	3.42	1.73	0.41		0.324156189	-1.011620481	0.381066752
Gorai.009G220600_D	Chr09	17104053	17106016	+	Mitochondrial electron transport	mitochondrial electron transport / ATP synthesis.NADH-DH.localisation not clear	weakly similar to ( 193) AT5G67590 | Symbols: FRO1 | FRO1 (FROSTBITE1); NADH dehydrogenase (ubiquinone) | chr5:26958073-26959356 FORWARDmoderately similar to ( 204) loc_os07g39710 12007.m08213 protein NADH-ubiquinone oxidoreductase 18 kDa subunit, mitochondrial precursor, putative, expressedETC_C1_NDUFA4 no original description	PF04800	PTHR12219	KOG3389			AT5G67590.1	FRO1	NADH-ubiquinone oxidoreductase-related	3.615523471	8	1.866492444		1		0.790303937	13.60900549	0.61558906	3.912638988	2	1	1	8	8	8	0.002662568	0.455294152	0.083301107		2.673553767	1.01844155	2.644678828		3.66	2.23	3.11	2.04	0		0.426152568	-0.98302713	0.401568146
Gorai.001G167700_D	Chr01	23757542	23760353	+	Mitochondrial electron transport	mitochondrial electron transport / ATP synthesis.NADH-DH.localisation not clear	moderately similar to ( 202) ATMG01320 | Symbols: NAD2B, NAD2.2, NAD2 | encodes subunit of mitochondrial NAD(P)H dehydrogenase that is trans-spliced from two precursors, NAD2A and NAD2B. | chrM:327890-333105 REVERSEweakly similar to ( 184) NU2M_OENBE NADH-ubiquinone oxidoreductase chain 2 (EC 1.6.5.3) (NADH dehydrogenase subunit 2) - Oenothera bertiana (Berteros evening primrose)weakly similar to…		PTHR22773:SF28				ATMG01320.1		NADH dehydrogenase 2B	14.36570209	8	0.70033918		1		0.926575764	27.75116475	20.11474664	4.027550389	2	1	1	8	8	8	0.000251884	0.002042369	0.079662989		6.077294565	4.740082443	5.301076625		5.92	5.85	6.31	4.14	5.34		0.843300125	-0.980248081	-0.215223656
Gorai.001G167700_A	Chr01	23757542	23760353	+	Mitochondrial electron transport	mitochondrial electron transport / ATP synthesis.NADH-DH.localisation not clear	moderately similar to ( 202) ATMG01320 | Symbols: NAD2B, NAD2.2, NAD2 | encodes subunit of mitochondrial NAD(P)H dehydrogenase that is trans-spliced from two precursors, NAD2A and NAD2B. | chrM:327890-333105 REVERSEweakly similar to ( 184) NU2M_OENBE NADH-ubiquinone oxidoreductase chain 2 (EC 1.6.5.3) (NADH dehydrogenase subunit 2) - Oenothera bertiana (Berteros evening primrose)weakly similar to…		PTHR22773:SF28				ATMG01320.1		NADH dehydrogenase 2B	14.13826734	8	0.688757869		1		0.927937125	28.18510023	20.23013014	3.955949276	2	1	1	8	8	8	0.000238573	0.002007947	0.081905186		6.078231143	4.747998065	5.306973191		5.92	5.85	6.31	4.15	5.34		0.844586443	-0.981757141	-0.214312208
Gorai.011G023000_D	Chr11	1640471	1644994	+	Mitochondrial electron transport	mitochondrial electron transport / ATP synthesis.NADH-DH.type II.external	highly similar to ( 863) AT4G21490 | Symbols: NDB3 | NDB3; NADH dehydrogenase | chr4:11436495-11439326 REVERSEhighly similar to ( 760) loc_os06g47000 12006.m71453 protein expressed proteinNdh Pyr_redox_2 HcaD PRK06416 NirB Lpd no original description	PF07992,PF00070	PTHR22915	KOG2495	1.6.99.3	K03885	AT4G05020.1	NDB2	NAD(P)H dehydrogenase B2	6.542574814	8	0.467992848		1		0.764999144	8.747486782	3.579464957	0.430804311	2	1	1	8	8	8	0.009694863	0.095140297	0.530016854		3.546771522	2.983078122	3.372891223		4.21	3.34	3.75	2.56	3.4		0.3072455	-0.845394554	-0.048304872
Gorai.010G150000_A	Chr10	40336229	40340305	-	Mitochondrial electron transport	mitochondrial electron transport / ATP synthesis.NADH-DH.type II.external	highly similar to ( 883) AT4G05020 | Symbols: NDB2 | NDB2 (NAD(P)H dehydrogenase B2); FAD binding / disulfide oxidoreductase/ oxidoreductase | chr4:2572752-2576222 FORWARDhighly similar to ( 782) loc_os06g47000 12006.m71453 protein expressed proteinNdh Pyr_redox_2 HcaD NirB PRK09564 Lpd PRK06416 no original description	PF07992,PF00070,PF00036	PTHR22915	KOG2495	1.6.99.3	K03885	AT4G05020.1	NDB2	NAD(P)H dehydrogenase B2	30.93258771	8	2.997331719		1		0.98152936	46.66063083	1.376848714	0.836403207	2	1	1	8	8	8	3.89E-05	0.274387738	0.387161687		7.291629627	3.774674796	5.698365253		6.49	7.24	7.34	3.37	4.18		0.965584846	-1.13242721	0.015135373
Gorai.010G150100_D	Chr10	40373865	40377947	+	Mitochondrial electron transport	mitochondrial electron transport / ATP synthesis.NADH-DH.type II.internal matrix	highly similar to ( 692) AT1G07180 | Symbols: ATNDI1, NDA1 | NDA1 (ALTERNATIVE NAD(P)H DEHYDROGENASE 1); NADH dehydrogenase | chr1:2204414-2206773 FORWARDhighly similar to ( 741) loc_os07g37730 12007.m08023 protein rotenone-insensitive NADH-ubiquinone oxidoreductase, mitochondrial precursor, putative, expressedNdh Pyr_redox_2 PRK09564 no original description	PF07992,PF00070	PTHR22915	KOG2495			AT1G07180.1	ATNDI1,NDA1	alternative NAD(P)H dehydrogenase 1	4.447378647	8	0.669189142		1		0.950846801	57.86025874	0.202488378	0.335520237	2	1	1	8	8	8	1.75E-05	0.664662985	0.578367766		4.499356815	3.493899007	4.463303603		5.48	4.4	4.6	3.51	3.48		0.365822983	-1.0577744	0.314776327
Gorai.010G150100_A	Chr10	40373865	40377947	+	Mitochondrial electron transport	mitochondrial electron transport / ATP synthesis.NADH-DH.type II.internal matrix	highly similar to ( 692) AT1G07180 | Symbols: ATNDI1, NDA1 | NDA1 (ALTERNATIVE NAD(P)H DEHYDROGENASE 1); NADH dehydrogenase | chr1:2204414-2206773 FORWARDhighly similar to ( 741) loc_os07g37730 12007.m08023 protein rotenone-insensitive NADH-ubiquinone oxidoreductase, mitochondrial precursor, putative, expressedNdh Pyr_redox_2 PRK09564 no original description	PF07992,PF00070	PTHR22915	KOG2495			AT1G07180.1	ATNDI1,NDA1	alternative NAD(P)H dehydrogenase 1	7.728556842	8	0.824138116		1		0.951335556	39.45710904	0.100777012	5.173747205	2	1	1	8	8	8	7.18E-05	0.75902639	0.052513106		4.627274319	3.402861289	4.558245705		5.56	4.36	4.9	3.76	3.04		0.425440425	-1.056160115	0.341912375
Gorai.012G142200_D	Chr12	31555575	31560127	-	Mitochondrial electron transport	mitochondrial electron transport / ATP synthesis.alternative oxidase	moderately similar to ( 441) AT5G64210 | Symbols: AOX2 | AOX2; alternative oxidase | chr5:25683965-25685664 REVERSEmoderately similar to ( 474) AOX2_SOYBN Alternative oxidase 2, mitochondrial precursor (EC 1.-.-.-) - Glycine max (Soybean)moderately similar to ( 407) loc_os04g51150 12004.m10011 protein transposon protein, putative, unclassified, expressedAOX AOX no original description	PF01786					AT5G64210.1	AOX2	alternative oxidase 2	7.040844966	8	0.426721987		1		0.894197708	19.73921327	9.176899481	0.350393967	2	1	1	8	8	8	0.000806074	0.016325804	0.570236256		4.697717929	4.118210859	4.995583386		5.56	5.06	4.33	4.37	3.87		0.130159974	-0.907469744	0.66349954
Gorai.008G296600_D	Chr08	56941276	56943119	+	Mitochondrial electron transport	mitochondrial electron transport / ATP synthesis.alternative oxidase	highly similar to ( 508) AT3G22370 | Symbols: AOX1A, ATAOX1A | AOX1A (ALTERNATIVE OXIDASE 1A); alternative oxidase | chr3:7906890-7908416 FORWARDmoderately similar to ( 492) AOX1_TOBAC Alternative oxidase 1, mitochondrial precursor (EC 1.-.-.-) - Nicotiana tabacum (Common tobacco)moderately similar to ( 444) loc_os04g51150 12004.m10011 protein transposon protein, putative, unclassified, expressed…	PF01786			1.-.-.-	K00540	AT3G22370.1	AOX1A,ATAOX1A	alternative oxidase 1A	14.21967107	8	5.836470325		1		0.906035477	27.02801348	0.62867637	0.135562927	2	1	1	8	8	8	0.0002762	0.450713468	0.722284332		6.105364229	1.242495412	3.180707835		2.94	5.9	6.31	0.69	1.79		1.127963064	-0.994543082	-0.148567602
Gorai.008G296600_A	Chr08	56941276	56943119	+	Mitochondrial electron transport	mitochondrial electron transport / ATP synthesis.alternative oxidase	highly similar to ( 508) AT3G22370 | Symbols: AOX1A, ATAOX1A | AOX1A (ALTERNATIVE OXIDASE 1A); alternative oxidase | chr3:7906890-7908416 FORWARDmoderately similar to ( 492) AOX1_TOBAC Alternative oxidase 1, mitochondrial precursor (EC 1.-.-.-) - Nicotiana tabacum (Common tobacco)moderately similar to ( 444) loc_os04g51150 12004.m10011 protein transposon protein, putative, unclassified, expressed…	PF01786			1.-.-.-	K00540	AT3G22370.1	AOX1A,ATAOX1A	alternative oxidase 1A	12.05199912	8	16.40972572		1		0.954278036	0.265485511	0.043465217	0.024429748	2	1	1	8	8	8	0.773332177	0.840061936	0.879668676		5.214689556	-2.346567405	2.94459966		3.28	5.55	4.88	0	-4.69		0.883471495	-1.104290068	0.28669275
Gorai.005G220500_A	Chr05	60330995	60333324	-	Mitochondrial electron transport	mitochondrial electron transport / ATP synthesis.alternative oxidase	moderately similar to ( 477) AT5G64210 | Symbols: AOX2 | AOX2; alternative oxidase | chr5:25683965-25685664 REVERSEmoderately similar to ( 500) AOX2_SOYBN Alternative oxidase 2, mitochondrial precursor (EC 1.-.-.-) - Glycine max (Soybean)moderately similar to ( 434) loc_os04g51150 12004.m10011 protein transposon protein, putative, unclassified, expressedAOX AOX no original description	PF01786			1.-.-.-	K00540	AT5G64210.1	AOX2	alternative oxidase 2	66.16456184	8	0.801251337		1		0.969095033	36.16992874	0.946539986	2.19889449	2	1	1	8	8	8	9.83E-05	0.359095971	0.176396514		7.396189748	5.788685116	7.055365103		7.75	7.34	7.46	6.08	5.5		0.691646164	-1.159062707	0.299257127
Gorai.005G220500_D	Chr05	60330995	60333324	-	Mitochondrial electron transport	mitochondrial electron transport / ATP synthesis.alternative oxidase	moderately similar to ( 477) AT5G64210 | Symbols: AOX2 | AOX2; alternative oxidase | chr5:25683965-25685664 REVERSEmoderately similar to ( 500) AOX2_SOYBN Alternative oxidase 2, mitochondrial precursor (EC 1.-.-.-) - Glycine max (Soybean)moderately similar to ( 434) loc_os04g51150 12004.m10011 protein transposon protein, putative, unclassified, expressedAOX AOX no original description	PF01786			1.-.-.-	K00540	AT5G64210.1	AOX2	alternative oxidase 2	87.98797931	8	0.984202692		1		0.964786252	39.70063609	0.022920586	4.810499599	2	1	1	8	8	8	7.02E-05	0.883411881	0.059614854		7.531275613	5.805579333	7.127526811		8.01	7.26	7.8	6.12	5.49		0.667309841	-1.136694619	0.245239835
Gorai.009G266800_D	Chr09	22152317	22154198	+	Mitochondrial electron transport	mitochondrial electron transport / ATP synthesis.cytochrome c	weakly similar to ( 200) AT4G10040 | Symbols: CYTC-2 | CYTC-2 (cytochrome c-2); electron carrier/ heme binding / iron ion binding | chr4:6277083-6278281 FORWARDmoderately similar to ( 204) CYC_CUCMA Cytochrome c - Cucurbita maxima (Pumpkin) (Winter squash)weakly similar to ( 200) loc_os05g34770 12005.m27830 protein cytochrome c, putative, expressedCOG3474 no original description	PF00034	PTHR11961	KOG3453		K08738	AT4G10040.1	CYTC-2	cytochrome c-2	6.449541234	8	0.490733854		1		0.931784693	41.97206992	0.829107648	0.001623832	2	1	1	8	8	8	5.73E-05	0.389141604	0.968844018		5.168624383	4.123042122	4.949703617		5.71	5.09	5.25	4.05	4.2		0.570187659	-1.126114553	0.21502117
Gorai.001G162300_A	Chr01	23336664	23344155	+	Mitochondrial electron transport	mitochondrial electron transport / ATP synthesis.cytochrome c	highly similar to ( 644) ATMG00180 | Symbols: CCB452 | cytochrome c biogenesis orf452 | chrM:51293-53611 REVERSEweakly similar to ( 154) YMF02_MARPO Hypothetical 37.0 kDa protein in RPS2 3region (ORF 322) - Marchantia polymorpha (Liverwort)highly similar to ( 580) loc_osm1g00520 11706		PTHR11439				ATMG00180.1		cytochrome C biogenesis 452	99.08807629	8	0.830921897		1		0.797183512	11.3127125	5.80759353	2.127847607	2	1	1	8	8	8	0.004656198	0.04251517	0.182759233		6.904688895	5.695426053	6.336475241		7.15	6.76	7.05	5.1	6.29		0.693574499	-1.003177564	-0.103702698
Gorai.001G160200_A	Chr01	23179137	23181291	-	Mitochondrial electron transport	mitochondrial electron transport / ATP synthesis.cytochrome c	highly similar to ( 667) ATMG00830 | Symbols: CCB382 | cytochrome c biogenesis orf382 | chrM:231894-233042 REVERSEnearly identical (1050) CCBS_DAUCA Probable cytochrome c biosynthesis protein - Daucus carota (Carrot)highly similar to ( 910) loc_osm1g00510 11706.m00044 protein Cytochrome c biogenesis FnCcmF PRK10369 no original description	PF01578					ATMG00830.1		cytochrome C biogenesis 382	94.78535691	8	1.324808341		1		0.932126432	18.69989883	3.942496098	1.808479801	2	1	1	8	8	8	0.000964149	0.082335533	0.215569698		7.371812182	5.29190748	6.345832678		7.05	7.26	7.48	4.72	5.86		0.909804476	-1.085485478	-0.074436098
Gorai.001G165900_A	Chr01	23660997	23661894	-	Mitochondrial electron transport	mitochondrial electron transport / ATP synthesis.cytochrome c	moderately similar to ( 382) ATMG00900 | Symbols: CCB256 | cytochrome c biogenesis orf256 | chrM:239988-240758 REVERSEmoderately similar to ( 239) CCMC_MARPO Putative cytochrome c biosynthesis ccmC-like mitochondrial protein - Marchantia polymorpha (Liverwort)moderately similar to ( 355) loc_osm1g00200 11706.m00014 protein Cytochrome c biogenesis CCcmC Cytochrom_C_asm no original description	PF01578					AT2G07771.2		Cytochrome C assembly protein	10.47064426	8	1.314381005		1		0.909966632	9.657806497	4.917325037	4.995801579	2	1	1	8	8	8	0.007357261	0.057405154	0.055848289		4.567813729	2.995740282	3.84437252		4.84	4.57	4.56	2.12	3.87		0.685606021	-0.983523643	-0.082498793
Gorai.001G165900_D	Chr01	23660997	23661894	-	Mitochondrial electron transport	mitochondrial electron transport / ATP synthesis.cytochrome c	moderately similar to ( 382) ATMG00900 | Symbols: CCB256 | cytochrome c biogenesis orf256 | chrM:239988-240758 REVERSEmoderately similar to ( 239) CCMC_MARPO Putative cytochrome c biosynthesis ccmC-like mitochondrial protein - Marchantia polymorpha (Liverwort)moderately similar to ( 355) loc_osm1g00200 11706.m00014 protein Cytochrome c biogenesis CCcmC Cytochrom_C_asm no original description	PF01578					AT2G07771.2		Cytochrome C assembly protein	10.43173964	8	1.344614921		1		0.912725761	9.574593785	5.102087577	5.02344663	2	1	1	8	8	8	0.007539327	0.053824738	0.055312733		4.560869419	2.975327924	3.824375722		4.84	4.56	4.56	2.08	3.87		0.684121765	-0.978989969	-0.088403781
Gorai.001G161700_A	Chr01	23264729	23267015	-	Mitochondrial electron transport	mitochondrial electron transport / ATP synthesis.cytochrome c oxidase	moderately similar to ( 410) ATMG00160 | Symbols: COX2 | cytochrome c oxidase subunit 2 | chrM:40502-42628 REVERSEmoderately similar to ( 419) COX2_SOYBN Cytochrome c oxidase subunit 2 (EC 1.9.3.1) (Cytochrome c oxidase polypeptide II) - Glycine max (Soybean)moderately similar to ( 385) loc_osm1g00330 11706.m00027 protein Cytochrome c oxidase subunit 2COX2 CyoA COX2_TM no original description	PF02790,PF00116	PTHR22888	KOG4767	1.9.3.1	K02261	ATMG00160.1		cytochrome oxidase 2	163.2934434	8	0.574347482		1		0.780007345	16.94289681	6.192468147	0.343859128	2	1	1	8	8	8	0.001330739	0.037611987	0.573779155		7.970944511	6.786402601	7.387715961		7.96	7.76	8.18	6.44	7.13		0.831498465	-1.067972978	-0.103737313
Gorai.001G161700_D	Chr01	23264729	23267015	-	Mitochondrial electron transport	mitochondrial electron transport / ATP synthesis.cytochrome c oxidase	moderately similar to ( 410) ATMG00160 | Symbols: COX2 | cytochrome c oxidase subunit 2 | chrM:40502-42628 REVERSEmoderately similar to ( 419) COX2_SOYBN Cytochrome c oxidase subunit 2 (EC 1.9.3.1) (Cytochrome c oxidase polypeptide II) - Glycine max (Soybean)moderately similar to ( 385) loc_osm1g00330 11706.m00027 protein Cytochrome c oxidase subunit 2COX2 CyoA COX2_TM no original description	PF02790,PF00116	PTHR22888	KOG4767	1.9.3.1	K02261	ATMG00160.1		cytochrome oxidase 2	193.9267698	8	0.537471179		1		0.855134118	18.16712913	8.650324305	0.120635555	2	1	1	8	8	8	0.001060235	0.018676948	0.737306792		8.209054404	7.01269487	7.580892825		8.16	7.93	8.49	6.66	7.37		0.840000318	-1.043396662	-0.148897742
Gorai.001G162500_A	Chr01	23367206	23368798	-	Mitochondrial electron transport	mitochondrial electron transport / ATP synthesis.cytochrome c oxidase	highly similar to ( 882) ATMG01360 | Symbols: COX1 | cytochrome c oxidase subunit 1 | chrM:349830-351413 REVERSEhighly similar to ( 914) COX1_PEA Cytochrome c oxidase subunit 1 (EC 1.9.3.1) (Cytochrome c oxidase polypeptide I) - Pisum sativum (Garden pea)highly similar to ( 610) loc_osm1g00550 11706.m00048 protein Cytochrome c oxidase subunit1Cyt_c_Oxidase_I COX1 Heme_Cu_Oxidase_I CyoB Ubiquinol_…	PF00115	PTHR10422	KOG4769	1.9.3.1	K02256	ATMG01360.1		cytochrome oxidase	154.5292534	8	1.158060491		1		0.963954167	21.36280925	10.4721675	11.00418254	2	1	1	8	8	8	0.000618658	0.01194773	0.010583232		8.173310485	6.520408553	7.332569541		8.13	8.18	8.16	5.68	7.36		0.7862405	-0.993301409	-0.118915284
Gorai.001G162400_A	Chr01	23364669	23366074	-	Mitochondrial electron transport	mitochondrial electron transport / ATP synthesis.cytochrome c oxidase	moderately similar to ( 430) ATMG00730 | Symbols: COX3 | Encodes cytochrome c oxidase subunit 3. | chrM:218280-219077 FORWARDmoderately similar to ( 435) COX3_VICFA Cytochrome c oxidase subunit 3 (EC 1.9.3.1) (Cytochrome c oxidase polypeptide III) - Vicia faba (Broad bean)moderately similar to ( 431) loc_osm1g00110 11706.m00004 protein Cytochrome c oxidase subunit 3COX3 Cyt_c_Oxidase_III Heme_Cu_…	PF00510	PTHR11403	KOG4664	1.9.3.1	K02262	AT2G07687.1		Cytochrome c oxidase, subunit III	102.8305686	8	1.238315904		1		0.962101387	19.87321998	3.891036612	6.909320721	2	1	1	8	8	8	0.000788127	0.084008865	0.030245792		7.546178342	5.769824316	6.815787645		7.7	7.64	7.45	5.1	6.44		0.7607877	-1.071169782	0.007534304
Gorai.013G213100_A	Chr13	52743191	52745131	+	Mitochondrial electron transport	mitochondrial electron transport / ATP synthesis.cytochrome c oxidase	highly similar to ( 793) ATMG01360 | Symbols: COX1 | cytochrome c oxidase subunit 1 | chrM:349830-351413 REVERSEhighly similar to ( 822) COX1_PEA Cytochrome c oxidase subunit 1 (EC 1.9.3.1) (Cytochrome c oxidase polypeptide I) - Pisum sativum (Garden pea)highly similar to ( 535) loc_osm1g00550 11706.m00048 protein Cytochrome c oxidase subunit1Cyt_c_Oxidase_I COX1 Heme_Cu_Oxidase_I CyoB Ubiquinol_…	PF00115	PTHR10422	KOG4769			ATMG01360.1		cytochrome oxidase	6.020556302	8	1.236490313		1		0.868079553	12.95510495	1.844928284	5.648791852	2	1	1	8	8	8	0.003097691	0.211436317	0.0447744		4.323570237	2.625366586	3.629097254		4.4	4.5	4.15	1.99	3.26		0.776787457	-1.070073749	0.021521614
Gorai.013G213200_A	Chr13	52746187	52747167	+	Mitochondrial electron transport	mitochondrial electron transport / ATP synthesis.cytochrome c oxidase	moderately similar to ( 359) ATMG00730 | Symbols: COX3 | Encodes cytochrome c oxidase subunit 3. | chrM:218280-219077 FORWARDmoderately similar to ( 370) COX3_VICFA Cytochrome c oxidase subunit 3 (EC 1.9.3.1) (Cytochrome c oxidase polypeptide III) - Vicia faba (Broad bean)moderately similar to ( 352) loc_osm1g00110 11706.m00004 protein Cytochrome c oxidase subunit 3COX3 Cyt_c_Oxidase_III Heme_Cu_…	PF00510	PTHR11403	KOG4664			AT2G07687.1		Cytochrome c oxidase, subunit III	13.31262395	8	1.497670332		1		0.943710604	9.918775673	2.487772266	7.634227469	2	1	1	8	8	8	0.006820808	0.153385311	0.024560313		4.946215235	3.151462205	4.177081227		5.08	5.19	4.71	2.27	4.03		0.731933837	-1.012482796	-0.015628715
Gorai.003G100000_A	Chr03	30790131	30792567	-	Mitochondrial electron transport	mitochondrial electron transport / ATP synthesis.F1-ATPase	weakly similar to ( 164) AT3G52300 | Symbols: ATPQ | ATPQ (ATP SYNTHASE D CHAIN, MITOCHONDRIAL) | chr3:19396689-19397866 FORWARDweakly similar to ( 159) loc_os08g37320 12008.m26713 protein ATP synthase D chain, mitochondrial, putative, expressed no original description			KOG3366			AT3G52300.1	ATPQ	ATP synthase D chain, mitochondrial	1.493337417	8	12.11344384		1		0.980371719	4.413621278	0.288946285	0.25640381	2	1	1	8	8	8	0.051086733	0.60552194	0.626258552		-1.806852819	3.033826843	2.279587469		1.61	2.08	-5.69	3.15	2.92		-0.881607512	0.668494324	0.42696877
Gorai.003G100000_D	Chr03	30790131	30792567	-	Mitochondrial electron transport	mitochondrial electron transport / ATP synthesis.F1-ATPase	weakly similar to ( 164) AT3G52300 | Symbols: ATPQ | ATPQ (ATP SYNTHASE D CHAIN, MITOCHONDRIAL) | chr3:19396689-19397866 FORWARDweakly similar to ( 159) loc_os08g37320 12008.m26713 protein ATP synthase D chain, mitochondrial, putative, expressed no original description			KOG3366			AT3G52300.1	ATPQ	ATP synthase D chain, mitochondrial	2.178631845	8	12.07874315		1		0.973196094	3.160198646	0.194406211	0.171114215	2	1	1	8	8	8	0.097395677	0.670946711	0.689990294		-1.850358508	3.012932987	2.19808715		1.47	1.99	-5.69	3.14	2.89		-0.882750947	0.681565919	0.419464195
Gorai.013G213000_A	Chr13	52725601	52729448	+	Mitochondrial electron transport	mitochondrial electron transport / ATP synthesis.F1-ATPase	highly similar to ( 913) AT2G07698 | Symbols: | ATP synthase alpha chain, mitochondrial, putative | chr2:3361474-3364028 FORWARDhighly similar to ( 947) ATPAM_HELAN ATP synthase subunit alpha, mitochondrial (EC 3.6.3.14) - Helianthus annuus (Common sunflower)highly similar to ( 919) loc_osm1g00580 11706.m00050 protein ATP synthase F0 subunit 1PRK09281 AtpA atpA F1_ATPase_alpha PRK07165 ATP-synt_a…	PF02874,PF09378,PF00006,PF00306	PTHR15184	KOG1353	3.6.3.14	K02132	ATMG01190.1		ATP synthase subunit 1	1731.992928	8	1.164500998		1		0.944634941	29.01190916	11.06563547	13.6988121	2	1	1	8	8	8	0.000215555	0.010438534	0.006032267		10.46680327	9.134043422	9.958226974		11.06	10.51	10.42	8.3	9.97		0.55491093	-0.958334569	-0.022538034
Gorai.001G160500_A	Chr01	23192215	23193243	+	Mitochondrial electron transport	mitochondrial electron transport / ATP synthesis.F1-ATPase	moderately similar to ( 276) ATMG00410 | Symbols: ATP6-1, ATP6 | ATPase subunit 6 | chrM:111750-112907 FORWARDmoderately similar to ( 291) ATP6_TOBAC ATP synthase a chain (EC 3.6.3.14) (ATPase protein 6) - Nicotiana tabacum (Common tobacco)moderately similar to ( 265) loc_osm1g00370 11706.m00031 protein ATP synthase F0 subunit 6ATP-synt_A PRK05815 AtpB no original description	PF00119	PTHR11410	KOG4665	3.6.3.14	K02126	AT2G07741.1		ATPase, F0 complex, subunit A protein	94.48438896	8	1.627903274		1		0.974075443	25.76039581	4.39464363	6.893204438	2	1	1	8	8	8	0.000326351	0.069331041	0.030390195		7.570768121	5.611335617	6.869517739		8.06	7.65	7.49	4.9	6.32		0.686597024	-1.079308146	0.054607062
Gorai.001G177300_D	Chr01	26483370	26484087	-	Mitochondrial electron transport	mitochondrial electron transport / ATP synthesis.F1-ATPase	weakly similar to ( 184) ATCG00480 | Symbols: ATPB | chloroplast-encoded gene for beta subunit of ATP synthase | chrC:52660-54156 REVERSEweakly similar to ( 190) ATPB_GOSHI ATP synthase subunit beta (EC 3.6.3.14) (ATPase subunit beta) (ATP synthase F1 sector subunit beta) - Gossypium hirsutum (Upland cotton)moderately similar to ( 231) loc_os03g55874 12003.m10499 protein ATP synthase beta chain, …	PF00306,PF02823,PF00401	PTHR13822				ATCG00480.1		ATP synthase subunit beta	31.72876308	8	14.94765777		1		0.976323244	1.930449156	0.050780333	0.038862406	2	1	1	8	8	8	0.206961526	0.827360856	0.848637913		-0.296631219	5.003089756	4.301030657		3.51	4.1	-4.69	5.3	4.71		-0.8722755	0.649638611	0.448029195
Gorai.001G167400_A	Chr01	23746454	23747038	-	Mitochondrial electron transport	mitochondrial electron transport / ATP synthesis.F1-ATPase	moderately similar to ( 250) ATMG00640 | Symbols: ORF25 | encodes a plant b subunit of mitochondrial ATP synthase based on structural similarity and the presence in the F(0) complex. | chrM:188084-188662 REVERSEmoderately similar to ( 260) MI25_WHEAT Uncharacterized mitochondrial 22 kDa protein (ORF 25) - Triticum aestivum (Wheat)moderately similar to ( 252) loc_osm1g00120 11706.m00005 protein hy…	PF05405					ATMG00640.1		hydrogen ion transporting ATP synthases, rotational mechanism;zinc ion binding	82.11669479	8	1.421498029		1		0.977250936	29.83912028	3.067930438	6.983248325	2	1	1	8	8	8	0.000195238	0.117954132	0.029594426		7.601557324	5.675164052	6.922293837		7.96	7.72	7.48	5.09	6.26		0.72429194	-1.104165272	0.079561583
Gorai.013G048500_A	Chr13	4327285	4328823	-	Mitochondrial electron transport	mitochondrial electron transport / ATP synthesis.F1-ATPase	highly similar to ( 716) ATCG00480 | Symbols: ATPB | chloroplast-encoded gene for beta subunit of ATP synthase | chrC:52660-54156 REVERSEhighly similar to ( 747) ATPB_GOSHI ATP synthase subunit beta (EC 3.6.3.14) (ATPase subunit beta) (ATP synthase F1 sector subunit beta) - Gossypium hirsutum (Upland cotton)highly similar to ( 706) loc_os10g21270 12010.m05145 protein ATP synthase beta chain, puta…	PF02874,PF00006,PF00306	PTHR15184	KOG1350	3.6.3.14	K02112	ATCG00480.1		ATP synthase subunit beta	61.0160965	8	0.686715162		1		0.773963659	12.4966564	7.485128117	0.620288641	2	1	1	8	8	8	0.003456657	0.025611213	0.453640096		5.760552328	6.733982712	5.625388876		5.02	5.53	5.99	6.32	7.14		-0.370564769	1.041120905	-0.566581158
Gorai.001G229900_D	Chr01	46634314	46636201	+	Mitochondrial electron transport	mitochondrial electron transport / ATP synthesis.F1-ATPase	moderately similar to ( 210) AT3G52300 | Symbols: ATPQ | ATPQ (ATP SYNTHASE D CHAIN, MITOCHONDRIAL) | chr3:19396689-19397866 FORWARDmoderately similar to ( 206) loc_os08g37320 12008.m26713 protein ATP synthase D chain, mitochondrial, putative, expressed no original description	PF05873	PTHR12700	KOG3366	3.6.3.14	K02138	AT3G52300.1	ATPQ	ATP synthase D chain, mitochondrial	5.631917461	8	1.161770826		1		0.730276152	3.41905954	7.805219844	0.035496814	2	1	1	8	8	8	0.084497632	0.023421294	0.855249944		1.884461114	2.791748154	2.883234192		2.16	2.85	0.92	3.64	1.95		-0.59987245	0.489823412	0.599702593
Gorai.002G150400_D	Chr02	29440150	29441084	+	Mitochondrial electron transport	mitochondrial electron transport / ATP synthesis.F1-ATPase	very weakly similar to (85.9) AT5G47030 | Symbols: | ATP synthase delta chain, mitochondrial | chr5:19090384-19092034 FORWARDvery weakly similar to (96						AT5G47030.1		ATPase, F1 complex, delta/epsilon subunit	4.80287922	8	0.567987771		1		0.963523329	61.42535958	53.23530598	1.047895898	2	1	1	8	8	8	1.40E-05	8.42E-05	0.3359468		4.446443124	5.711824854	5.394488672		5.05	4.87	4.03	6.27	5.15		-0.948513701	0.848468987	0.397816341
Gorai.005G219300_D	Chr05	60255649	60258073	-	Mitochondrial electron transport	mitochondrial electron transport / ATP synthesis.F1-ATPase	moderately similar to ( 209) AT3G52300 | Symbols: ATPQ | ATPQ (ATP SYNTHASE D CHAIN, MITOCHONDRIAL) | chr3:19396689-19397866 FORWARDmoderately similar to ( 206) loc_os08g37320 12008.m26713 protein ATP synthase D chain, mitochondrial, putative, expressed no original description	PF05873	PTHR12700	KOG3366	3.6.3.14	K02138	AT3G52300.1	ATPQ	ATP synthase D chain, mitochondrial	1.827559444	8	0.753405719		1		0.903498128	35.13334451	1.710699886	27.53363426	2	1	1	8	8	8	0.000109157	0.227224694	0.000776423		2.817402821	4.014390584	3.094801709		2.69	2.23	3.4	4.37	3.66		-0.653544556	1.021342964	-0.265393607
Gorai.001G164500_A	Chr01	23508416	23514770	+	Mitochondrial electron transport	mitochondrial electron transport / ATP synthesis.F1-ATPase	moderately similar to ( 219) ATMG00480 | Symbols: ORFB, ATP8 | Encodes subunit 8 of the mitochondrial F(O) ATP synthase complex. | chrM:129909-130385 FORWARDmoderately similar to ( 218) YMF19_RAPSA Hypothetical protein ymf19 (ORFB) - Raphanus sativus (Radish)weakly similar to ( 176) loc_osm1g00170 11706.m00011 protein ORFB protein no original description	PF02326,PF06449			3.6.3.14	K02109	AT2G07707.1		Plant mitochondrial ATPase, F0 complex, subunit 8 protein	165.0143521	8	0.97046967		1		0.956015491	27.70078361	23.14567283	8.170440731	2	1	1	8	8	8	0.000253489	0.001336633	0.021203539		8.53162513	6.978260748	7.586487686		8.26	8.33	8.74	6.18	7.78		0.847894156	-0.944145558	-0.242464201
Gorai.012G072800_D	Chr12	10765708	10767113	+	Cell wall	cell wall.precursor synthesis.NDP sugar pyrophosphorylase.GDP mannose	highly similar to ( 531) AT2G39770 | Symbols: CYT1, VTC1, SOZ1, EMB101, GMP1 | CYT1 (CYTOKINESIS DEFECTIVE 1); mannose-1-phosphate guanylyltransferase/ nucleotidyltransferase | chr2:16589401-16590741 FORWARDhighly similar to ( 537) loc_os08g13930 12008.m26632 protein mannose-1-phosphate guanyltransferase, putative, expressedGCD1 NTP_transferase RfbA GlgC glgC GlmU no original description	PF00483,PF00132	PTHR22572	KOG1322			AT2G39770.1	CYT1,EMB101,GMP1,SOZ1,VTC1	Glucose-1-phosphate adenylyltransferase family protein	5.165446224	8	0.224789408		1		0.718144277	3.102438012	3.6312981	5.760597415	2	1	1	8	8	8	0.100602821	0.093161234	0.043168343		3.709802026	3.302987222	3.426126356		3.76	3.15	4.27	3.37	3.24		0.492639055	-0.611015253	-0.276949151
Gorai.008G127000_A	Chr08	36825866	36830203	-	Cell wall	cell wall.precursor synthesis.NDP sugar pyrophosphorylase.GDP fucose and fucokinase	nearly identical (1558) AT1G01220 | Symbols: | GHMP kinase-related | chr1:91750-95552 FORWARDnearly identical (1302) loc_os03g02410 12003.m05783 protein ATP binding protein, putative, expressedFucokinase COG2605 no original description	PF07959,PF00288		KOG4644	2.7.1.52	K05305	AT1G01220.1	AtFKGP,FKGP	L-fucokinase/GDP-L-fucose pyrophosphorylase	16.66166035	8	0.251259438		1		0.908512918	46.64912439	0.117484542	1.06469551	2	1	1	8	8	8	3.89E-05	0.740611094	0.332329253		6.541657405	5.978596296	6.542900767		7.15	6.58	6.5	5.9	6.06		0.327769295	-1.038046931	0.330785316
Gorai.006G207400_A	Chr06	46268735	46272822	-	Cell wall	cell wall.precursor synthesis.UGE	highly similar to ( 576) AT4G10960 | Symbols: UGE5 | UGE5 (UDP-D-glucose/UDP-D-galactose 4-epimerase 5); UDP-glucose 4-epimerase/ protein dimerization | chr4:6716083-6718472 REVERSEmoderately similar to ( 472) GALE1_PEA UDP-glucose 4-epimerase (EC 5.1.3.2) (Galactowaldenase) (UDP-galactose 4-epimerase) - Pisum sativum (Garden pea)highly similar to ( 559) loc_os05g51670 12005.m27995 protein UDP-gl…	PF00106,PF04321,PF01370,PF02719,PF01073,PF07993	PTHR10366	KOG1371			AT4G10960.1	UGE5	UDP-D-glucose/UDP-D-galactose 4-epimerase 5	3.939843674	8	0.729302226		1		0.538681175	4.561120274	0.194001154	2.726634911	2	1	1	8	8	8	0.047655998	0.67126578	0.137292055		3.04034784	1.95098634	2.182262458		1.73	2.61	3.47	2.2	1.7		1.074273014	-0.649276376	-0.28335945
Gorai.008G244600_D	Chr08	52973179	52975660	-	Cell wall	cell wall.precursor synthesis.UGE	highly similar to ( 657) AT1G12780 | Symbols: UGE1 | UGE1 (UDP-D-glucose/UDP-D-galactose 4-epimerase 1); UDP-glucose 4-epimerase/ protein dimerization | chr1:4356124-4358120 REVERSEhighly similar to ( 647) GALE1_PEA UDP-glucose 4-epimerase (EC 5.1.3.2) (Galactowaldenase) (UDP-galactose 4-epimerase) - Pisum sativum (Garden pea)highly similar to ( 519) loc_os09g35800 12009.m06531 protein UDP-glucos…	PF00106,PF04321,PF08659,PF01370,PF02719,PF01073,PF07993	PTHR10366	KOG1371	5.1.3.2	K01784	AT1G12780.1	ATUGE1,UGE1	UDP-D-glucose/UDP-D-galactose 4-epimerase 1	2.680305255	8	1.082831044		1		0.994367405	778.0918969	101.4527811	47.59678242	2	1	1	8	8	8	6.84E-10	8.04E-06	0.000124649		5.453075821	5.081106854	5.695383203		7.33	4.8	6.11	4.96	5.2		-0.152213498	-0.602696087	0.141239092
Gorai.004G132700_A	Chr04	36036986	36041149	-	Cell wall	cell wall.precursor synthesis.UGE	highly similar to ( 622) AT4G10960 | Symbols: UGE5 | UGE5 (UDP-D-glucose/UDP-D-galactose 4-epimerase 5); UDP-glucose 4-epimerase/ protein dimerization | chr4:6716083-6718472 REVERSEmoderately similar to ( 495) GALE1_PEA UDP-glucose 4-epimerase (EC 5.1.3.2) (Galactowaldenase) (UDP-galactose 4-epimerase) - Pisum sativum (Garden pea)highly similar to ( 599) loc_os05g51670 12005.m27995 protein UDP-gl…	PF04321,PF00106,PF01370,PF02719,PF08659,PF01073,PF07993	PTHR10366	KOG1371	5.1.3.2	K01784	AT4G10960.1	UGE5	UDP-D-glucose/UDP-D-galactose 4-epimerase 5	3.663885671	8	0.246009199		1		0.950426453	74.19097459	3.153241149	0.001409582	2	1	1	8	8	8	6.85E-06	0.113687375	0.970970901		5.203649326	4.750658506	5.236219979		5.94	5.11	5.29	4.66	4.84		0.183133149	-0.936941721	0.263668047
Gorai.004G132700_D	Chr04	36036986	36041149	-	Cell wall	cell wall.precursor synthesis.UGE	highly similar to ( 622) AT4G10960 | Symbols: UGE5 | UGE5 (UDP-D-glucose/UDP-D-galactose 4-epimerase 5); UDP-glucose 4-epimerase/ protein dimerization | chr4:6716083-6718472 REVERSEmoderately similar to ( 495) GALE1_PEA UDP-glucose 4-epimerase (EC 5.1.3.2) (Galactowaldenase) (UDP-galactose 4-epimerase) - Pisum sativum (Garden pea)highly similar to ( 599) loc_os05g51670 12005.m27995 protein UDP-gl…	PF04321,PF00106,PF01370,PF02719,PF08659,PF01073,PF07993	PTHR10366	KOG1371	5.1.3.2	K01784	AT4G10960.1	UGE5	UDP-D-glucose/UDP-D-galactose 4-epimerase 5	6.253996585	8	0.234796971		1		0.871474938	23.5639885	0.365260796	0.33355061	2	1	1	8	8	8	0.000443478	0.562342746	0.57946292		5.089649742	4.459904921	5.075604598		5.58	5.09	5.09	4.55	4.37		0.424506141	-1.094222501	0.390634068
Gorai.002G244900_D	Chr02	60889583	60893220	-	Cell wall	cell wall.precursor synthesis.UGE	highly similar to ( 586) AT4G10960 | Symbols: UGE5 | UGE5 (UDP-D-glucose/UDP-D-galactose 4-epimerase 5); UDP-glucose 4-epimerase/ protein dimerization | chr4:6716083-6718472 REVERSEmoderately similar to ( 472) GALE1_PEA UDP-glucose 4-epimerase (EC 5.1.3.2) (Galactowaldenase) (UDP-galactose 4-epimerase) - Pisum sativum (Garden pea)highly similar to ( 557) loc_os05g51670 12005.m27995 protein UDP-gl…	PF00106,PF04321,PF08659,PF01370,PF02719,PF01073,PF07993	PTHR10366	KOG1371			AT4G10960.1	UGE5	UDP-D-glucose/UDP-D-galactose 4-epimerase 5	4.535912453	8	1.331214526		1		0.945729207	7.800944488	53.23199431	7.679854637	2	1	1	8	8	8	0.013199969	8.42E-05	0.024249655		4.229782039	3.506064141	2.741689171		2.23	3.69	4.77	2.3	4.71		0.694427082	-0.016491439	-0.767347987
Gorai.004G209200_A	Chr04	54162235	54165390	-	Cell wall	cell wall.precursor synthesis.UGE	highly similar to ( 578) AT1G12780 | Symbols: UGE1 | UGE1 (UDP-D-glucose/UDP-D-galactose 4-epimerase 1); UDP-glucose 4-epimerase/ protein dimerization | chr1:4356124-4358120 REVERSEhighly similar to ( 571) GALE1_PEA UDP-glucose 4-epimerase (EC 5.1.3.2) (Galactowaldenase) (UDP-galactose 4-epimerase) - Pisum sativum (Garden pea)moderately similar to ( 470) loc_os09g35800 12009.m06531 protein UDP-gl…	PF00106,PF04321,PF01370,PF02719,PF01073,PF07993	PTHR10366	KOG1371			AT1G12780.1	ATUGE1,UGE1	UDP-D-glucose/UDP-D-galactose 4-epimerase 1	8.478670728	8	0.546021752		1		0.991471945	508.2054756	0.106098289	0.757766036	2	1	1	8	8	8	3.72E-09	0.75298716	0.409388085		6.55789446	6.555052407	7.123747477		8.24	6.6	6.52	6.54	6.57		-0.466130471	-0.470873181	0.478143315
Gorai.004G209200_D	Chr04	54162235	54165390	-	Cell wall	cell wall.precursor synthesis.UGE	highly similar to ( 578) AT1G12780 | Symbols: UGE1 | UGE1 (UDP-D-glucose/UDP-D-galactose 4-epimerase 1); UDP-glucose 4-epimerase/ protein dimerization | chr1:4356124-4358120 REVERSEhighly similar to ( 571) GALE1_PEA UDP-glucose 4-epimerase (EC 5.1.3.2) (Galactowaldenase) (UDP-galactose 4-epimerase) - Pisum sativum (Garden pea)moderately similar to ( 470) loc_os09g35800 12009.m06531 protein UDP-gl…	PF00106,PF04321,PF01370,PF02719,PF01073,PF07993	PTHR10366	KOG1371			AT1G12780.1	ATUGE1,UGE1	UDP-D-glucose/UDP-D-galactose 4-epimerase 1	7.779063558	8	0.722064529		1		0.97724222	158.5751751	4.995320582	0.185090878	2	1	1	8	8	8	3.66E-07	0.055857666	0.678389016		5.499515792	4.887713441	5.673660254		6.94	5.38	5.62	4.71	5.07		0.04055647	-0.849018245	0.293766531
Gorai.006G108100_A	Chr06	35131040	35134789	+	Cell wall	cell wall.precursor synthesis.AXS	highly similar to ( 775) AT1G08200 | Symbols: AXS2 | AXS2 (UDP-D-APIOSE/UDP-D-XYLOSE SYNTHASE 2); UDP-glucuronate decarboxylase | chr1:2574259-2576609 REVERSEhighly similar to ( 692) loc_os01g73790 12001.m13406 protein bifunctional polymyxin resistance arnA protein, putative, expressedPRK11908 PRK08125 Epimerase WcaG GalE no original description	PF04321,PF01370,PF03435,PF02719,PF01073,PF07993	PTHR10366	KOG1429		K12449	AT1G08200.1	AXS2	UDP-D-apiose/UDP-D-xylose synthase 2	49.04944857	8	0.337943428		1		0.975517854	53.07187186	54.94142171	0.320290752	2	1	1	8	8	8	2.41E-05	7.53E-05	0.586952276		8.284611447	8.663210251	7.913519022		7.28	8.06	8.51	8.4	8.92		0.059788861	0.803931638	-0.669599991
Gorai.005G144700_A	Chr05	39204541	39207343	-	Cell wall	cell wall.precursor synthesis.UGD	highly similar to ( 895) AT5G15490 | Symbols: | UDP-glucose 6-dehydrogenase, putative | chr5:5027872-5029314 REVERSEhighly similar to ( 900) UGDH_SOYBN UDP-glucose 6-dehydrogenase (EC 1.1.1.22) (UDP-Glc dehydrogenase) (UDP-GlcDH) (UDPGDH) - Glycine max (Soybean)highly similar to ( 904) loc_os12g25700 12012.m26903 protein UDP-glucose 6-dehydrogenase, putative, expressedUgd UDPG_MGDP_dh_N WecC UDPG…	PF03721,PF00984,PF03720	PTHR11374	KOG2666	1.1.1.22	K00012	AT5G15490.1		UDP-glucose 6-dehydrogenase family protein	4.399015219	8	0.42557616		1		0.984146049	381.8225902	20.59039929	44.69113443	2	1	1	8	8	8	1.16E-08	0.001905042	0.000155065		6.088009428	7.360563191	6.597461995		6.1	6.39	5.79	7.3	7.42		-0.835278029	1.124311725	-0.050778341
Gorai.005G144700_D	Chr05	39204541	39207343	-	Cell wall	cell wall.precursor synthesis.UGD	highly similar to ( 895) AT5G15490 | Symbols: | UDP-glucose 6-dehydrogenase, putative | chr5:5027872-5029314 REVERSEhighly similar to ( 900) UGDH_SOYBN UDP-glucose 6-dehydrogenase (EC 1.1.1.22) (UDP-Glc dehydrogenase) (UDP-GlcDH) (UDPGDH) - Glycine max (Soybean)highly similar to ( 904) loc_os12g25700 12012.m26903 protein UDP-glucose 6-dehydrogenase, putative, expressedUgd UDPG_MGDP_dh_N WecC UDPG…	PF03721,PF00984,PF03720	PTHR11374	KOG2666	1.1.1.22	K00012	AT5G15490.1		UDP-glucose 6-dehydrogenase family protein	4.77230954	8	0.254658462		1		0.985506378	268.6827545	44.26487596	8.38534525	2	1	1	8	8	8	4.63E-08	0.000160277	0.020021895		6.394892775	7.350491108	6.829686438		6.42	6.63	6.16	7.44	7.26		-0.848056625	1.103663488	0.039968717
Gorai.001G077900_D	Chr01	8065478	8067450	+	Cell wall	cell wall.precursor synthesis.UGD	highly similar to ( 889) AT5G15490 | Symbols: | UDP-glucose 6-dehydrogenase, putative | chr5:5027872-5029314 REVERSEhighly similar to ( 893) UGDH_SOYBN UDP-glucose 6-dehydrogenase (EC 1.1.1.22) (UDP-Glc dehydrogenase) (UDP-GlcDH) (UDPGDH) - Glycine max (Soybean)highly similar to ( 900) loc_os12g25700 12012.m26903 protein UDP-glucose 6-dehydrogenase, putative, expressedUgd UDPG_MGDP_dh_N WecC UDPG…	PF03721,PF00984,PF03720	PTHR11374	KOG2666	1.1.1.22	K00012	AT5G15490.1		UDP-glucose 6-dehydrogenase family protein	4.73501925	8	0.452140669		1		0.923339347	50.26911654	6.057925138	2.23426152	2	1	1	8	8	8	2.95E-05	0.039240038	0.173340369		4.50349996	5.408105966	4.72424953		3.95	4.56	4.44	5.66	5.16		-0.527519395	1.074948605	-0.136471669
Gorai.008G095900_D	Chr08	26157142	26159833	+	Cell wall	cell wall.precursor synthesis.UGD	highly similar to ( 931) AT3G29360 | Symbols: | UDP-glucose 6-dehydrogenase, putative | chr3:11267375-11268817 REVERSEhighly similar to ( 917) UGDH_SOYBN UDP-glucose 6-dehydrogenase (EC 1.1.1.22) (UDP-Glc dehydrogenase) (UDP-GlcDH) (UDPGDH) - Glycine max (Soybean)highly similar to ( 906) loc_os12g25700 12012.m26903 protein UDP-glucose 6-dehydrogenase, putative, expressedUgd UDPG_MGDP_dh_N WecC we…	PF03721,PF00984,PF03720	PTHR11374	KOG2666	1.1.1.22	K00012	AT3G29360.1		UDP-glucose 6-dehydrogenase family protein	40.53578824	8	0.29793611		1		0.962535758	63.73051691	0.199776307	24.06412001	2	1	1	8	8	8	1.22E-05	0.666754249	0.001185476		7.678900092	8.27828249	7.625855276		6.96	7.85	7.5	8.07	8.49		-0.265187545	0.979279401	-0.375321776
Gorai.007G128200_D	Chr07	10226156	10230079	-	Cell wall	cell wall.precursor synthesis.UXS	highly similar to ( 728) AT3G62830 | Symbols: UXS2, ATUXS2 | AUD1; UDP-glucuronate decarboxylase/ catalytic/ dTDP-glucose 4,6-dehydratase | chr3:23232539-23235353 FORWARDweakly similar to ( 112) GME1_ORYSA GDP-mannose 3,5-epimerase 1 (EC 5.1.3.18) (GDP-Man 3,5-epimerase 1) (OsGME-1) - Oryza sativa (Rice)highly similar to ( 657) loc_os05g29990 12005.m07235 protein UDP-glucuronic acid decarboxylase…	PF04321,PF01370,PF02719,PF01073,PF07993	PTHR10366	KOG1429			AT3G62830.1	ATUXS2,AUD1,UXS2	NAD(P)-binding Rossmann-fold superfamily protein	24.86153207	8	0.220217188		1		0.984275882	252.1211782	65.80556898	9.587851933	2	1	1	8	8	8	5.95E-08	3.95E-05	0.014745347		8.28389873	9.045579233	8.592831055		8.08	8.54	8.03	9.16	8.93		-0.68975201	1.067216812	0.022862349
Gorai.011G153500_D	Chr11	26309862	26311226	-	Cell wall	cell wall.precursor synthesis.GAE	highly similar to ( 680) AT3G23820 | Symbols: GAE6 | GAE6 (UDP-D-GLUCURONATE 4-EPIMERASE 6); UDP-glucuronate 4-epimerase/ catalytic | chr3:8603645-8605027 FORWARDvery weakly similar to (90.9) GALE1_PEA UDP-glucose 4-epimerase (EC 5.1.3.2) (Galactowaldenase) (UDP-galactose 4-epimerase) - Pisum sativum (Garden pea)highly similar to ( 526) loc_os02g54890 12002.m10517 protein expressed proteinWcaG Ep…	PF01370,PF04321,PF02719,PF01073,PF07993	PTHR10366	KOG1371	5.1.3.6	K08679	AT3G23820.1	GAE6	UDP-D-glucuronate 4-epimerase 6	34.05139129	8	0.235861187		1		0.951375397	49.91697409	0.039753274	59.15808622	2	1	1	8	8	8	3.03E-05	0.846938202	5.79E-05		8.139341358	7.586451445	7.668169588		7.29	8.43	7.85	7.29	7.89		0.941742092	-0.458283328	-0.251357003
Gorai.004G040600_A	Chr04	3485316	3487462	+	Cell wall	cell wall.precursor synthesis.GAE	highly similar to ( 702) AT4G00110 | Symbols: GAE3 | GAE3 (UDP-D-GLUCURONATE 4-EPIMERASE 3); UDP-glucuronate 4-epimerase/ catalytic | chr4:38702-39994 REVERSEweakly similar to ( 101) GALE1_PEA UDP-glucose 4-epimerase (EC 5.1.3.2) (Galactowaldenase) (UDP-galactose 4-epimerase) - Pisum sativum (Garden pea)highly similar to ( 526) loc_os02g54890 12002.m10517 protein expressed proteinWcaG Epimerase G…	PF01370,PF04321,PF02719,PF00106,PF01073,PF07993	PTHR10366	KOG1371			AT4G00110.1	GAE3	UDP-D-glucuronate 4-epimerase 3	2.243764997	8	0.210552562		1		0.933755874	48.88378693	2.656638747	0.544091319	2	1	1	8	8	8	3.27E-05	0.141765966	0.481814626		4.716941925	5.284672448	4.686710386		4.19	4.62	4.81	5.25	5.32		-0.360845175	1.069670143	-0.437019835
Gorai.004G040600_D	Chr04	3485316	3487462	+	Cell wall	cell wall.precursor synthesis.GAE	highly similar to ( 702) AT4G00110 | Symbols: GAE3 | GAE3 (UDP-D-GLUCURONATE 4-EPIMERASE 3); UDP-glucuronate 4-epimerase/ catalytic | chr4:38702-39994 REVERSEweakly similar to ( 101) GALE1_PEA UDP-glucose 4-epimerase (EC 5.1.3.2) (Galactowaldenase) (UDP-galactose 4-epimerase) - Pisum sativum (Garden pea)highly similar to ( 526) loc_os02g54890 12002.m10517 protein expressed proteinWcaG Epimerase G…	PF01370,PF04321,PF02719,PF00106,PF01073,PF07993	PTHR10366	KOG1371			AT4G00110.1	GAE3	UDP-D-glucuronate 4-epimerase 3	4.495034997	8	0.235857831		1		0.887102645	29.33785815	1.122477471	3.602937096	2	1	1	8	8	8	0.000207247	0.320322691	0.094237403		5.107412564	5.545665487	4.991340416		4.42	4.97	5.25	5.59	5.51		-0.164453197	0.957023212	-0.461478429
Gorai.007G196100_A	Chr07	19511958	19513794	+	Cell wall	cell wall.precursor synthesis.GMD	highly similar to ( 664) AT3G51160 | Symbols: MUR1, MUR_1, GMD2 | MUR1 (MURUS 1); GDP-mannose 4,6-dehydratase | chr3:19007232-19008353 REVERSEhighly similar to ( 599) loc_os06g04620 12006.m05192 protein GDP-mannose 4,6 dehydratase 2, putative, expressedGmd Epimerase WcaG RfbB GalE no original description	PF01370,PF04321,PF02719	PTHR10366	KOG1372	4.2.1.47	K01711	AT3G51160.1	GMD2,MUR1,MUR_1	NAD(P)-binding Rossmann-fold superfamily protein	123.4000009	8	0.188471939		1		0.933113442	34.37057117	2.039293839	0.004013753	2	1	1	8	8	8	0.000118099	0.191132709	0.951038842		8.151527045	8.811511105	8.322444898		7.85	8.22	8.08	8.89	8.73		-0.605757847	1.122249244	-0.158251188
Gorai.004G271200_D	Chr04	60630956	60636658	+	Cell wall	cell wall.precursor synthesis.UDP-glucose 4,6-dehydratase	highly similar to ( 509) AT1G78570 | Symbols: RHM1, ROL1, ATRHM1 | RHM1 (RHAMNOSE BIOSYNTHESIS 1); UDP-L-rhamnose synthase/ UDP-glucose 4,6-dehydratase/ catalytic | chr1:29550110-29552207 FORWARDmoderately similar to ( 483) loc_os03g17000 12003.m35163 protein RHM1, putative, expressedRfbB PRK10084 PRK10217 Epimerase WcaG GalE no original description	PF02719,PF01370,PF04321,PF07993,PF01073	PTHR10366	KOG0747			AT1G78570.1	ATRHM1,RHM1,ROL1	rhamnose biosynthesis 1	3.771849109	8	0.277542002		1		0.917111754	38.21585841	1.581941962	3.953796874	2	1	1	8	8	8	8.06E-05	0.243951575	0.081973842		4.242352229	5.170806728	4.556257451		4.09	4.45	4.03	5.12	5.22		-0.746658438	1.13250677	-0.111323296
Gorai.007G181800_A	Chr07	17332130	17335731	-	Cell wall	cell wall.precursor synthesis.phosphomannose isomerase	highly similar to ( 506) AT1G67070 | Symbols: DIN9, PMI2 | DIN9 (DARK INDUCIBLE 9); mannose-6-phosphate isomerase | chr1:25042324-25044412 FORWARDmoderately similar to ( 440) loc_os01g03710 12001.m42847 protein mannose-6-phosphate isomerase, putative, expressedPMI_typeI ManA no original description	PF01238	PTHR10309	KOG2757			AT1G67070.1	DIN9,PMI2	Mannose-6-phosphate isomerase, type I	17.71115129	8	0.304484373		1		0.707919932	6.985104132	1.13E-05	1.583487388	2	1	1	8	8	8	0.017580177	0.997404247	0.243740747		5.31636434	4.411395637	4.848169483		4.82	5.47	5.16	4.25	4.57		1.055900553	-1.020339048	-0.018263337
Gorai.008G117900_D	Chr08	35326996	35330217	+	Cell wall	cell wall.precursor synthesis.phosphomannomutase	moderately similar to ( 430) AT2G45790 | Symbols: ATPMM, PMM | PMM (PHOSPHOMANNOMUTASE); phosphomannomutase | chr2:18855876-18857753 FORWARDmoderately similar to ( 453) loc_os04g58580 12004.m101698 protein phosphomannomutase, putative, expressedPMM Cof no original description	PF08282,PF03332	PTHR10466	KOG3189	5.4.2.8	K01840	AT2G45790.1	ATPMM,PMM	phosphomannomutase	13.1195644	8	0.255083658		1		0.97765303	234.8633315	2.513174576	0.614221675	2	1	1	8	8	8	7.86E-08	0.151558447	0.455777364		7.230347166	7.102232557	7.503182667		8.28	7.2	7.26	7.03	7.18		-0.292030784	-0.611204351	0.387687793
Gorai.008G117900_A	Chr08	35326996	35330217	+	Cell wall	cell wall.precursor synthesis.phosphomannomutase	moderately similar to ( 430) AT2G45790 | Symbols: ATPMM, PMM | PMM (PHOSPHOMANNOMUTASE); phosphomannomutase | chr2:18855876-18857753 FORWARDmoderately similar to ( 453) loc_os04g58580 12004.m101698 protein phosphomannomutase, putative, expressedPMM Cof no original description	PF08282,PF03332	PTHR10466	KOG3189	5.4.2.8	K01840	AT2G45790.1	ATPMM,PMM	phosphomannomutase	27.40116478	8	0.365157301		1		0.964687633	130.8659273	1.653144894	0.212520012	2	1	1	8	8	8	7.74E-07	0.234497117	0.657073306		7.341679159	6.828412528	7.449033167		8.3	7.3	7.38	6.74	6.91		0.118576547	-0.917268102	0.335232118
Gorai.009G002000_D	Chr09	216802	228132	-	Cell wall	cell wall.precursor synthesis.sugar kinases.galacturonic acid kinase	highly similar to ( 532) AT3G10700 | Symbols: | GHMP kinase family protein | chr3:3346789-3350863 REVERSEmoderately similar to ( 428) loc_os04g51880 12004.m101645 protein galactokinase, putative, expressedGalK PRK05322 PRK03817 PRK05101 PRK00555 no original description	PF00288,PF08544	PTHR10457	KOG0631	2.7.1.6	K00849	AT3G10700.1	GalAK	galacturonic acid kinase	15.32639699	8	0.754534937		1		0.920872713	24.29853058	6.717252861	0.018730984	2	1	1	8	8	8	0.000399194	0.03202505	0.894522142		5.456048659	4.125397462	4.924448399		5.85	5.11	5.8	3.81	4.44		0.678736607	-1.070611475	-0.020134666
Gorai.004G008100_D	Chr04	560704	565739	+	Cell wall	cell wall.cellulose synthesis	highly similar to ( 929) AT5G22740 | Symbols: ATCSLA02, CSLA02, ATCSLA2 | ATCSLA02; mannan synthase/ transferase, transferring glycosyl groups | chr5:7555379-7559866 REVERSEhighly similar to ( 794) loc_os06g42020 12006.m08734 protein CSLA9 - cellulose synthase-like family A, expressedCOG1215 bcsA PRK11204 no original description	PF00535			2.4.1.32	K13680	AT5G22740.1	ATCSLA02,ATCSLA2,CSLA02,CSLA2	cellulose synthase-like A02	13.04420638	8	0.309803616		1		0.916533287	50.8214001	2.704334149	1.413352089	2	1	1	8	8	8	2.83E-05	0.138696889	0.268589765		5.967378218	5.39123547	5.941497098		6.69	5.77	6.16	5.36	5.42		0.280503103	-0.976715877	0.224027108
Gorai.009G222300_A	Chr09	17290490	17293979	-	Cell wall	cell wall.cellulose synthesis	nearly identical (1038) AT4G07960 | Symbols: ATCSLC12, CSLC12 | ATCSLC12 (CELLULOSE-SYNTHASE LIKE C12); cellulose synthase/ transferase, transferring glycosyl groups | chr4:4802628-4805114 REVERSEhighly similar to ( 900) loc_os05g43530 12005.m08480 protein CSLC7 - cellulose synthase-like family C, expressedCOG1215 bcsA PRK11204 no original description	PF00535					AT4G07960.1	ATCSLC12,CSLC12	Cellulose-synthase-like C12	39.68566425	8	0.565063828		1		0.946831087	52.35059483	11.27064153	0.328068908	2	1	1	8	8	8	2.54E-05	0.009973466	0.582534181		6.506556542	7.580395635	6.496340165		5.83	6.33	6.68	7.33	7.83		-0.461263853	1.102089647	-0.476137412
Gorai.010G028300_D	Chr10	2317072	2320215	-	Cell wall	cell wall.cellulose synthesis	highly similar to ( 962) AT4G07960 | Symbols: ATCSLC12, CSLC12 | ATCSLC12 (CELLULOSE-SYNTHASE LIKE C12); cellulose synthase/ transferase, transferring glycosyl groups | chr4:4802628-4805114 REVERSEhighly similar to ( 832) loc_os05g43530 12005.m08480 protein CSLC7 - cellulose synthase-like family C, expressedCOG1215 bcsA PRK11204 no original description	PF00535					AT4G07960.1	ATCSLC12,CSLC12	Cellulose-synthase-like C12	13.31857335	8	0.557138954		1		0.965394228	58.40049367	2.859401337	0.003683522	2	1	1	8	8	8	1.69E-05	0.129305998	0.953093297		5.969243644	6.731979567	5.800866262		4.87	5.88	6.06	6.65	6.81		-0.199591222	0.990635482	-0.462339115
Gorai.009G066500_A	Chr09	4737360	4741143	+	Cell wall	cell wall.cellulose synthesis	nearly identical (1137) AT4G31590 | Symbols: ATCSLC05, CSLC05, ATCSLC5 | ATCSLC5 (CELLULOSE-SYNTHASE LIKE C5); cellulose synthase/ transferase, transferring glycosyl groups | chr4:15309889-15312336 REVERSEhighly similar to ( 944) loc_os08g15420 12008.m05665 protein CSLC3 - cellulose synthase-like family C, expressedCOG1215 bcsA PRK11204 no original description	PF00535					AT4G31590.1	ATCSLC05,ATCSLC5,CSLC05,CSLC5	Cellulose-synthase-like C5	88.63331958	8	0.68361626		1		0.977325933	75.57417656	1.113439841	5.85778112	2	1	1	8	8	8	6.38E-06	0.322157465	0.041831463		7.373609906	8.602992903	7.483411302		6.6	7.46	7.29	8.39	8.82		-0.494603629	1.111977409	-0.35111308
Gorai.009G066500_D	Chr09	4737360	4741143	+	Cell wall	cell wall.cellulose synthesis	nearly identical (1137) AT4G31590 | Symbols: ATCSLC05, CSLC05, ATCSLC5 | ATCSLC5 (CELLULOSE-SYNTHASE LIKE C5); cellulose synthase/ transferase, transferring glycosyl groups | chr4:15309889-15312336 REVERSEhighly similar to ( 944) loc_os08g15420 12008.m05665 protein CSLC3 - cellulose synthase-like family C, expressedCOG1215 bcsA PRK11204 no original description	PF00535					AT4G31590.1	ATCSLC05,ATCSLC5,CSLC05,CSLC5	Cellulose-synthase-like C5	77.01599473	8	0.491196332		1		0.938960331	23.04986988	5.53311146	1.868793563	2	1	1	8	8	8	0.000478167	0.046517102	0.208788802		7.038014637	7.736154382	6.819452644		6.02	6.97	7.11	7.47	8		-0.176634482	0.968768568	-0.535218241
Gorai.009G277600_D	Chr09	23279060	23282673	-	Cell wall	cell wall.cellulose synthesis	nearly identical (1039) AT4G07960 | Symbols: ATCSLC12, CSLC12 | ATCSLC12 (CELLULOSE-SYNTHASE LIKE C12); cellulose synthase/ transferase, transferring glycosyl groups | chr4:4802628-4805114 REVERSEhighly similar to ( 899) loc_os05g43530 12005.m08480 protein CSLC7 - cellulose synthase-like family C, expressedCOG1215 bcsA PRK11204 no original description	PF00535					AT4G07960.1	ATCSLC12,CSLC12	Cellulose-synthase-like C12	7.189235475	8	0.416584224		1		0.871183998	15.00572152	0.54491475	2.230377249	2	1	1	8	8	8	0.001962016	0.481493767	0.173672513		5.236984082	5.073804755	4.67350035		3.81	5.29	5.19	4.93	5.22		0.626187733	0.297015342	-0.510496004
Gorai.010G120900_D	Chr10	24500628	24504090	+	Cell wall	cell wall.cellulose synthesis	highly similar to ( 992) AT4G31590 | Symbols: ATCSLC05, CSLC05, ATCSLC5 | ATCSLC5 (CELLULOSE-SYNTHASE LIKE C5); cellulose synthase/ transferase, transferring glycosyl groups | chr4:15309889-15312336 REVERSEhighly similar to ( 854) loc_os08g15420 12008.m05665 protein CSLC3 - cellulose synthase-like family C, expressedCOG1215 bcsA PRK11204 no original description	PF00535					AT4G31590.1	ATCSLC05,ATCSLC5,CSLC05,CSLC5	Cellulose-synthase-like C5	5.857522839	8	0.555034429		1		0.873713666	22.18853389	14.846139	3.49271841	2	1	1	8	8	8	0.000544246	0.004856366	0.098576294		5.029061917	4.109420964	4.009098378		3.54	4.86	5.2	3.63	4.59		1.032760306	-0.408512848	-0.565739698
Gorai.001G040500_D	Chr01	3754463	3758385	+	Cell wall	cell wall.cellulose synthesis	nearly identical (1114) AT4G31590 | Symbols: ATCSLC05, CSLC05, ATCSLC5 | ATCSLC5 (CELLULOSE-SYNTHASE LIKE C5); cellulose synthase/ transferase, transferring glycosyl groups | chr4:15309889-15312336 REVERSEhighly similar to ( 920) loc_os08g15420 12008.m05665 protein CSLC3 - cellulose synthase-like family C, expressedCOG1215 bcsA PRK11204 no original description	PF00535					AT4G31590.1	ATCSLC05,ATCSLC5,CSLC05,CSLC5	Cellulose-synthase-like C5	36.08202649	8	0.581316257		1		0.950535796	31.33869557	3.124546626	13.23029273	2	1	1	8	8	8	0.000164149	0.115099605	0.006614308		6.652187722	7.287694641	6.385530637		5.43	6.77	6.54	6.96	7.62		-0.080573788	0.891527749	-0.488465118
Gorai.006G109100_A	Chr06	35324273	35328569	+	Cell wall	cell wall.cellulose synthesis	highly similar to ( 934) AT5G22740 | Symbols: ATCSLA02, CSLA02, ATCSLA2 | ATCSLA02; mannan synthase/ transferase, transferring glycosyl groups | chr5:7555379-7559866 REVERSEhighly similar to ( 781) loc_os06g42020 12006.m08734 protein CSLA9 - cellulose synthase-like family A, expressedCOG1215 bcsA PRK11204 no original description	PF00535			2.4.1.32	K13680	AT5G22740.1	ATCSLA02,ATCSLA2,CSLA02,CSLA2	cellulose synthase-like A02	96.40100432	8	0.288008212		1		0.949789488	45.47206955	0.155683082	13.79606405	2	1	1	8	8	8	4.27E-05	0.703472761	0.005919615		8.143371719	8.785316572	8.127870042		7.49	8.3	7.98	8.59	8.98		-0.330471697	1.016974649	-0.363009815
Gorai.006G028400_D	Chr06	7271184	7273968	-	Cell wall	cell wall.cellulose synthesis	highly similar to ( 951) AT3G28180 | Symbols: ATCSLC04, CSLC04, ATCSLC4, CSLC4 | ATCSLC04 (CELLULOSE-SYNTHASE LIKE C4); cellulose synthase/ transferase, transferring glycosyl groups | chr3:10506110-10509067 FORWARDhighly similar to ( 781) loc_os08g15420 12008.m05665 protein CSLC3 - cellulose synthase-like family C, expressedCOG1215 bcsA no original description	PF00535					AT3G28180.1	ATCSLC04,ATCSLC4,CSLC04,CSLC4	Cellulose-synthase-like C4	16.27175221	8	0.53603911		1		0.982741039	171.8131608	35.31211978	32.92806167	2	1	1	8	8	8	2.68E-07	0.000344904	0.000434794		6.667067659	7.812546132	7.071933762		6.25	7.14	6.19	7.82	7.8		-0.628373224	1.051695628	-0.034557674
Gorai.006G028400_A	Chr06	7271184	7273968	-	Cell wall	cell wall.cellulose synthesis	highly similar to ( 951) AT3G28180 | Symbols: ATCSLC04, CSLC04, ATCSLC4, CSLC4 | ATCSLC04 (CELLULOSE-SYNTHASE LIKE C4); cellulose synthase/ transferase, transferring glycosyl groups | chr3:10506110-10509067 FORWARDhighly similar to ( 781) loc_os08g15420 12008.m05665 protein CSLC3 - cellulose synthase-like family C, expressedCOG1215 bcsA no original description	PF00535					AT3G28180.1	ATCSLC04,ATCSLC4,CSLC04,CSLC4	Cellulose-synthase-like C4	34.96962873	8	0.300261422		1		0.976363413	85.68011399	29.49628015	40.45414411	2	1	1	8	8	8	3.96E-06	0.000622563	0.000218177		8.174687198	8.41713042	8.054683638		7.23	8.55	7.8	8.39	8.45		0.096012118	0.64932143	-0.177862673
Gorai.009G255100_D	Chr09	20970193	20976611	+	Cell wall	cell wall.cellulose synthesis.cellulose synthase	nearly identical (1712) AT5G64740 | Symbols: CESA6, IXR2, E112, PRC1 | CESA6 (CELLULOSE SYNTHASE 6); cellulose synthase/ transferase, transferring glycosyl groups | chr5:25881555-25886333 FORWARDnearly identical (1567) loc_os07g24190 12007.m28970 protein CESA3 - cellulose synthase, expressedCellulose_synt no original description	PF03552	PTHR13301:SF1				AT5G64740.1	CESA6,E112,IXR2,PRC1	cellulose synthase 6	41.71538551	8	0.392039771		1		0.940016528	50.283781	66.58062401	0.744255615	2	1	1	8	8	8	2.95E-05	3.79E-05	0.413414045		7.627145907	6.943293919	7.177073817		7.89	7.21	8.04	6.43	7.45		0.536893969	-0.772656824	-0.324977125
Gorai.007G261500_A	Chr07	43070948	43075919	-	Cell wall	cell wall.cellulose synthesis.cellulose synthase	highly similar to ( 784) AT1G55850 | Symbols: ATCSLE1, CSLE1 | ATCSLE1; cellulose synthase/ transferase, transferring glycosyl groups | chr1:20876752-20879414 FORWARDhighly similar to ( 782) loc_os09g30130 12009.m060004 protein CSLE6 - cellulose synthase-like family E, expressedCellulose_synt no original description	PF03552					AT1G55850.1	ATCSLE1,CSLE1	cellulose synthase like E1	21.6967269	8	0.234976122		1		0.940759769	67.38373727	4.80132141	0.647651857	2	1	1	8	8	8	9.86E-06	0.059809749	0.444210259		6.817328961	6.464994733	6.880664659		7.6	6.65	6.98	6.39	6.54		0.069025613	-0.84326907	0.233019957
Gorai.008G100100_A	Chr08	29307136	29308958	-	Cell wall	cell wall.cellulose synthesis.cellulose synthase	moderately similar to ( 258) AT5G64740 | Symbols: CESA6, IXR2, E112, PRC1 | CESA6 (CELLULOSE SYNTHASE 6); cellulose synthase/ transferase, transferring glycosyl groups | chr5:25881555-25886333 FORWARDweakly similar to ( 197) loc_os03g62090 12003.m11087 protein CESA5 - cellulose synthase, expressed no original description		PTHR13301:SF1				AT5G64740.1	CESA6,E112,IXR2,PRC1	cellulose synthase 6	10.23602251	8	0.708764097		1		0.634693227	5.599493247	2.428609509	7.987884873	2	1	1	8	8	8	0.030147183	0.157755471	0.022277259		4.494638993	3.567778387	3.779836906		3.75	4.69	4.3	2.91	4.23		0.917899268	-0.685634858	-0.318758684
Gorai.009G009700_A	Chr09	781839	786540	-	Cell wall	cell wall.cellulose synthesis.cellulose synthase	nearly identical (1817) AT5G17420 | Symbols: IRX3, CESA7, ATCESA7, MUR10 | IRX3 (IRREGULAR XYLEM 3); cellulose synthase | chr5:5736859-5741407 REVERSEnearly identical (1765) loc_os09g25490 12009.m05701 protein CESA9 - cellulose synthase, expressedCellulose_synt no original description	PF03552	PTHR13301:SF1		2.4.1.12	K10999	AT5G17420.1	ATCESA7,CESA7,IRX3,MUR10	Cellulose synthase family protein	4.01937387	8	0.385662907		1		0.809239068	10.96966807	16.5260568	2.105813484	2	1	1	8	8	8	0.0050979	0.003607211	0.184795506		3.528090238	4.366474772	3.492534152		3.34	3.28	3.77	3.85	4.88		-0.51920428	0.997794304	-0.583540549
Gorai.009G009700_D	Chr09	781839	786540	-	Cell wall	cell wall.cellulose synthesis.cellulose synthase	nearly identical (1817) AT5G17420 | Symbols: IRX3, CESA7, ATCESA7, MUR10 | IRX3 (IRREGULAR XYLEM 3); cellulose synthase | chr5:5736859-5741407 REVERSEnearly identical (1765) loc_os09g25490 12009.m05701 protein CESA9 - cellulose synthase, expressedCellulose_synt no original description	PF03552	PTHR13301:SF1		2.4.1.12	K10999	AT5G17420.1	ATCESA7,CESA7,IRX3,MUR10	Cellulose synthase family protein	4.183345315	8	0.552867091		1		0.877192793	6.986453597	13.9278237	4.162745079	2	1	1	8	8	8	0.017571541	0.005771168	0.075640884		4.138621881	4.263868721	3.509745817		2.73	3.67	4.61	4.13	4.4		0.343865261	0.551206238	-0.697213118
Gorai.009G161200_A	Chr09	12384547	12391728	+	Cell wall	cell wall.cellulose synthesis.cellulose synthase	nearly identical (1693) AT4G18780 | Symbols: CESA8, IRX1, ATCESA8, LEW2 | IRX1 (IRREGULAR XYLEM 1); cellulose synthase/ transferase, transferring glycosyl groups | chr4:10312846-10316719 REVERSEnearly identical (1559) loc_os01g54620 12001.m11625 protein CESA4 - cellulose synthase, expressedCellulose_synt no original description	PF03552	PTHR13301:SF1		2.4.1.12	K10999	AT4G18780.1	ATCESA8,CESA8,IRX1,LEW2	cellulose synthase family protein	57.25161802	8	0.478494039		1		0.980028686	109.5515988	0.443030246	0.623822701	2	1	1	8	8	8	1.54E-06	0.524386337	0.45240304		7.554231409	8.636345716	7.708710735		7	7.56	7.55	8.57	8.7		-0.55727451	1.13964186	-0.315027925
Gorai.007G261700_D	Chr07	43106762	43110688	+	Cell wall	cell wall.cellulose synthesis.cellulose synthase	highly similar to ( 750) AT1G55850 | Symbols: ATCSLE1, CSLE1 | ATCSLE1; cellulose synthase/ transferase, transferring glycosyl groups | chr1:20876752-20879414 FORWARDhighly similar to ( 776) loc_os09g30130 12009.m060004 protein CSLE6 - cellulose synthase-like family E, expressedCellulose_synt no original description	PF03552					AT1G55850.1	ATCSLE1,CSLE1	cellulose synthase like E1	4.969747622	8	0.533805673		1		0.88920011	23.54222185	35.9818601	9.412467152	2	1	1	8	8	8	0.000444881	0.000323939	0.015395147		4.644210497	3.842545209	4.043432533		4.74	3.81	5.47	3.57	4.11		0.578485999	-0.697330585	-0.37762686
Gorai.001G238100_D	Chr01	47623145	47627926	+	Cell wall	cell wall.cellulose synthesis.cellulose synthase	nearly identical (1598) AT5G44030 | Symbols: CESA4, IRX5, NWS2 | CESA4 (CELLULOSE SYNTHASE A4); cellulose synthase/ transferase, transferring glycosyl groups | chr5:17714713-17719564 FORWARDnearly identical (1311) loc_os03g62090 12003.m11087 protein CESA5 - cellulose synthase, expressedCellulose_synt no original description	PF03552	PTHR13301:SF1		2.4.1.12	K10999	AT5G44030.1	CESA4,IRX5,NWS2	cellulose synthase A4	3.722402646	8	4.555658761		1		0.91746031	67.15044898	9.12313218	2.388398852	2	1	1	8	8	8	9.99E-06	0.016548085	0.160821059		5.366510711	2.124283339	2.357579316		0.51	4.66	6.07	1.9	2.35		1.128559005	-0.535590441	-0.415845794
Gorai.001G238100_A	Chr01	47623145	47627926	+	Cell wall	cell wall.cellulose synthesis.cellulose synthase	nearly identical (1598) AT5G44030 | Symbols: CESA4, IRX5, NWS2 | CESA4 (CELLULOSE SYNTHASE A4); cellulose synthase/ transferase, transferring glycosyl groups | chr5:17714713-17719564 FORWARDnearly identical (1311) loc_os03g62090 12003.m11087 protein CESA5 - cellulose synthase, expressedCellulose_synt no original description	PF03552	PTHR13301:SF1		2.4.1.12	K10999	AT5G44030.1	CESA4,IRX5,NWS2	cellulose synthase A4	2.781984858	8	4.497575011		1		0.930052238	94.15109587	10.20230311	0.379283066	2	1	1	8	8	8	2.76E-06	0.012724615	0.555100106		5.536209251	1.557178655	2.499985348		1.54	4.86	6.21	1.1	2.01		1.16417292	-0.789465132	-0.326562677
Gorai.006G247500_A	Chr06	49219789	49224147	+	Cell wall	cell wall.cellulose synthesis.cellulose synthase	moderately similar to ( 426) AT1G55850 | Symbols: ATCSLE1, CSLE1 | ATCSLE1; cellulose synthase/ transferase, transferring glycosyl groups | chr1:20876752-20879414 FORWARDmoderately similar to ( 423) loc_os09g30120 12009.m22001 protein CSLE1 - cellulose synthase-like family E, expressedCellulose_synt no original description	PF03552					AT4G24000.1	ATCSLG2,CSLG2	cellulose synthase like G2	11.22093684	8	0.693626253		1		0.882594463	7.604114535	20.02011047	0.235707557	2	1	1	8	8	8	0.01411861	0.002071155	0.640340442		4.84266735	3.94706581	3.644842226		3.3	4.2	5.48	3.43	4.46		0.911139948	-0.290776011	-0.696366369
Gorai.002G150300_A	Chr02	29304343	29311842	-	Cell wall	cell wall.cellulose synthesis.cellulose synthase	nearly identical (1832) AT4G39350 | Symbols: CESA2, ATH-A, ATCESA2 | CESA2 (CELLULOSE SYNTHASE A2); cellulose synthase/ transferase, transferring glycosyl groups | chr4:18297078-18301890 FORWARDnearly identical (1611) loc_os03g62090 12003.m11087 protein CESA5 - cellulose synthase, expressedCellulose_synt no original description	PF03552	PTHR13301:SF1		2.4.1.12	K10999	AT5G64740.1	CESA6,E112,IXR2,PRC1	cellulose synthase 6	50.06394998	8	0.389694857		1		0.958945719	42.74125666	42.05223836	3.402560378	2	1	1	8	8	8	5.36E-05	0.00019115	0.102320447		7.550753008	8.194932986	7.29961394		6.74	7.34	7.76	7.82	8.57		-0.19268501	0.94561069	-0.636459314
Gorai.009G010200_A	Chr09	814649	821442	-	Cell wall	cell wall.cellulose synthesis.cellulose synthase	nearly identical (1893) AT4G32410 | Symbols: CESA1, RSW1 | CESA1 (CELLULOSE SYNTHASE 1); cellulose synthase/ transferase, transferring glycosyl groups | chr4:15641009-15646388 REVERSEnearly identical (1813) loc_os05g08370 12005.m05354 protein CESA1 - cellulose synthase, expressedCellulose_synt no original description	PF03552	PTHR13301		2.4.1.12	K10999	AT4G32410.1	AtCESA1,CESA1,RSW1	cellulose synthase 1	87.28207311	8	0.299457275		1		0.940539849	40.18529512	8.191940983	18.61078579	2	1	1	8	8	8	6.72E-05	0.021081425	0.002566686		7.899554326	8.628687242	7.872704197		7.38	7.97	7.83	8.27	8.99		-0.403497278	1.03309725	-0.456399497
Gorai.006G206600_A	Chr06	46219942	46223168	-	Cell wall	cell wall.cellulose synthesis.cellulose synthase	highly similar to ( 872) AT4G23990 | Symbols: ATCSLG3, CSLG3 | ATCSLG3; cellulose synthase/ transferase/ transferase, transferring glycosyl groups | chr4:12456491-12460498 FORWARDmoderately similar to ( 497) loc_os09g30130 12009.m060004 protein CSLE6 - cellulose synthase-like family E, expressedCellulose_synt no original description	PF03552					AT4G23990.1	ATCSLG3,CSLG3	cellulose synthase like G3	1.000934088	8	3.182050527		1		0.927312546	74.2076953	10.85556588	0.002108501	2	1	1	8	8	8	6.84E-06	0.010943738	0.964500821		2.030221996	0.626543059	1.995031566		4.6	1.39	2.67	0	1.25		0.149547474	-0.851266053	0.124456936
Gorai.001G044700_D	Chr01	4257454	4262871	-	Cell wall	cell wall.cellulose synthesis.cellulose synthase	nearly identical (1836) AT5G17420 | Symbols: IRX3, CESA7, ATCESA7, MUR10 | IRX3 (IRREGULAR XYLEM 3); cellulose synthase | chr5:5736859-5741407 REVERSEnearly identical (1763) loc_os09g25490 12009.m05701 protein CESA9 - cellulose synthase, expressedCellulose_synt no original description	PF03552	PTHR13301:SF1		2.4.1.12	K10999	AT5G17420.1	ATCESA7,CESA7,IRX3,MUR10	Cellulose synthase family protein	5.034439177	8	1.75810333		1		0.922960401	36.9806918	2.508711975	7.663359477	2	1	1	8	8	8	9.08E-05	0.151877278	0.024361388		4.752747244	3.02724309	3.077035745		1.85	4.9	4.61	2.48	3.57		1.080846828	-0.447980805	-0.40386362
Gorai.007G261800_D	Chr07	43165532	43173411	-	Cell wall	cell wall.cellulose synthesis.cellulose synthase	highly similar to ( 784) AT1G55850 | Symbols: ATCSLE1, CSLE1 | ATCSLE1; cellulose synthase/ transferase, transferring glycosyl groups | chr1:20876752-20879414 FORWARDhighly similar to ( 779) loc_os09g30130 12009.m060004 protein CSLE6 - cellulose synthase-like family E, expressedCellulose_synt no original description	PF03552					AT1G55850.1	ATCSLE1,CSLE1	cellulose synthase like E1	4.372004483	8	1.026598527		1		0.503386371	3.482691932	3.459119235	2.713366229	2	1	1	8	8	8	0.081659836	0.099950449	0.138125633		3.020127356	2.035935853	1.945184686		1.54	2.3	3.74	1.99	2.08		0.974492429	-0.418743459	-0.547212138
Gorai.007G261800_A	Chr07	43165532	43173411	-	Cell wall	cell wall.cellulose synthesis.cellulose synthase	highly similar to ( 784) AT1G55850 | Symbols: ATCSLE1, CSLE1 | ATCSLE1; cellulose synthase/ transferase, transferring glycosyl groups | chr1:20876752-20879414 FORWARDhighly similar to ( 779) loc_os09g30130 12009.m060004 protein CSLE6 - cellulose synthase-like family E, expressedCellulose_synt no original description	PF03552					AT1G55850.1	ATCSLE1,CSLE1	cellulose synthase like E1	3.279858392	8	0.478888198		1		0.770459893	6.16096223	0.684578671	10.70946269	2	1	1	8	8	8	0.024015997	0.432000582	0.011313331		3.407820468	2.393745998	2.89357258		3.14	2.77	4.04	2.77	2.01		0.772717343	-0.864563511	-0.057565093
Gorai.013G039400_A	Chr13	3136119	3140136	-	Cell wall	cell wall.cellulose synthesis.COBRA	highly similar to ( 504) AT1G09790 | Symbols: COBL6 | COBL6 (COBRA-LIKE PROTEIN 6 PRECURSOR) | chr1:3168568-3170819 REVERSEmoderately similar to ( 486) COBL1_ORYSA COBRA-like 1 protein precursor (BRITTLE CULM1-like 6 protein) - Oryza sativa (Rice)moderately similar to ( 486) loc_os07g41310 12007.m08367 protein COBRA-like protein 4 precursor, putative, expressedPhytochel_synth no original descript…	PF04833					AT1G09790.1	COBL6	COBRA-like protein 6 precursor	4.39617428	8	1.302324543		1		0.785973709	12.55913537	5.662370619	2.898294444	2	1	1	8	8	8	0.003404782	0.044575331	0.127083045		3.753353903	2.071567363	2.184021912		1.61	3	4.51	1.95	2.2		1.084491391	-0.581585376	-0.470181279
Gorai.008G033200_D	Chr08	4014112	4016460	+	Cell wall	cell wall.cellulose synthesis.COBRA	moderately similar to ( 404) AT3G02210 | Symbols: COBL1 | COBL1 (COBRA-LIKE PROTEIN 1 PRECURSOR) | chr3:409352-411478 REVERSEmoderately similar to ( 423) COBL2_ORYSA COBRA-like 2 protein precursor (BRITTLE CULM1-like 2 protein) - Oryza sativa (Rice)moderately similar to ( 423) loc_os03g30260 12003.m08288 protein COBRA-like protein 4 precursor, putative, expressedPhytochel_synth no original descri…	PF04833					AT3G02210.1	COBL1	COBRA-like protein 1 precursor	2.731986994	8	1.291412208		1		0.978536239	281.9325718	0.002969361	1.585051363	2	1	1	8	8	8	3.83E-08	0.957879566	0.24352765		4.012377206	6.191789229	4.691424263		3.86	4.08	3.94	6.13	6.26		-0.801683637	1.175585889	-0.185618828
Gorai.008G033200_A	Chr08	4014112	4016460	+	Cell wall	cell wall.cellulose synthesis.COBRA	moderately similar to ( 404) AT3G02210 | Symbols: COBL1 | COBL1 (COBRA-LIKE PROTEIN 1 PRECURSOR) | chr3:409352-411478 REVERSEmoderately similar to ( 423) COBL2_ORYSA COBRA-like 2 protein precursor (BRITTLE CULM1-like 2 protein) - Oryza sativa (Rice)moderately similar to ( 423) loc_os03g30260 12003.m08288 protein COBRA-like protein 4 precursor, putative, expressedPhytochel_synth no original descri…	PF04833					AT3G02210.1	COBL1	COBRA-like protein 1 precursor	8.678966776	8	1.077818533		1		0.810129794	11.05703169	0.048058275	5.745217246	2	1	1	8	8	8	0.00498061	0.831966914	0.043384874		2.756730571	4.169750452	3.183429348		2.54	2.34	3.18	4.68	3.66		-0.684847834	1.055625602	-0.159265783
Gorai.003G102700_D	Chr03	31372199	31375005	-	Cell wall	cell wall.cellulose synthesis.COBRA	highly similar to ( 610) AT5G15630 | Symbols: COBL4, IRX6 | IRX6 | chr5:5084842-5086545 FORWARDhighly similar to ( 600) COBL5_ORYSA COBRA-like 5 protein precursor (Protein BRITTLE CULM1) - Oryza sativa (Rice)highly similar to ( 600) loc_os03g30250 12003.m08287 protein phytochelatin synthetase-like conserved region family protein, expressedPhytochel_synth no original description	PF04833					AT5G15630.1	COBL4,IRX6	COBRA-like extracellular glycosyl-phosphatidyl inositol-anchored protein family	2.995127517	8	1.700798085		1		0.680145449	12.34615844	1.765070049	0.094141731	2	1	1	8	8	8	0.003585726	0.220639346	0.766810766		2.853001116	1.228429655	2.354749751		3.6	2.61	3.09	0.85	1.61		0.601612415	-1.08965555	0.082905425
Gorai.013G088600_D	Chr13	13826793	13829517	-	Cell wall	cell wall.hemicellulose synthesis	highly similar to ( 627) AT2G03220 | Symbols: FT1, ATFUT1, ATFT1, MUR2 | FT1 (FUCOSYLTRANSFERASE 1); fucosyltransferase/ transferase, transferring glycosyl groups | chr2:970401-972353 REVERSEhighly similar to ( 606) FUT1_PEA Galactoside 2-alpha-L-fucosyltransferase (EC 2.4.1.69) (Xyloglucan alpha-(1,2)-fucosyltransferase) (PsFT1) - Pisum sativum (Garden pea)highly similar to ( 516) loc_os06g10950…	PF03254					AT2G03220.1	ATFT1,ATFUT1,FT1,MUR2	fucosyltransferase 1	1.337288488	8	1.352262646		1		0.764215365	12.75003327	9.19460692	3.221088132	2	1	1	8	8	8	0.0032522	0.016253424	0.110437256		1.080234598	2.719039655	2.180747242		1.39	2.16	0	3	2.44		-0.799288815	0.857810353	0.313508939
Gorai.011G272700_D	Chr11	60471826	60472760	-	Cell wall	cell wall.hemicellulose synthesis	very weakly similar to (81.3) AT3G45400 | Symbols: | exostosin family protein | chr3:16651963-16653479 FORWARD no original description						AT3G45400.1		exostosin family protein	2.408085276	8	1.173361872		1		0.932208873	13.13525741	83.29978437	0.00063097	2	1	1	8	8	8	0.00296946	1.67E-05	0.980575218		4.008904754	2.96212791	2.516421991		2.51	3.04	4.97	1.99	3.93		0.777419836	-0.284718	-0.736964458
Gorai.011G116600_A	Chr11	15323194	15327397	-	Cell wall	cell wall.hemicellulose synthesis.glucuronoxylan	highly similar to ( 890) AT3G18660 | Symbols: PGSIP1 | PGSIP1 (PLANT GLYCOGENIN-LIKE STARCH INITIATION PROTEIN 1); transferase, transferring glycosyl groups | chr3:6419211-6421959 REVERSEhighly similar to ( 821) loc_os01g65780 12001.m150444 protein secondary cell wall-related glycosyltransferase family 8, putative, expressedGlyco_transf_8 no original description	PF01501	PTHR11183	KOG1950			AT3G18660.2	GUX1,PGSIP1	plant glycogenin-like starch initiation protein 1	3.190323442	8	0.847474096		1		0.958168341	93.48706111	13.8149336	7.26797335	2	1	1	8	8	8	2.83E-06	0.005898064	0.027245734		4.349257126	5.466767725	4.509830609		3.3	4.71	3.99	5.52	5.41		-0.388162253	1.022669787	-0.185441835
Gorai.010G019500_A	Chr10	1484945	1488744	+	Cell wall	cell wall.hemicellulose synthesis.glucuronoxylan	highly similar to ( 708) AT4G33330 | Symbols: PGSIP3 | transferase, transferring glycosyl groups | chr4:16059754-16063061 REVERSEhighly similar to ( 593) loc_os03g08600 12003.m34803 protein transferase, transferring glycosyl groups, putative, expressedGlyco_transf_8 no original description	PF01501	PTHR11183	KOG1950			AT4G33330.2	GUX2,PGSIP3	plant glycogenin-like starch initiation protein 3	13.99368841	8	1.715812578		1		0.877547837	14.65413964	0.023311881	0.651421062	2	1	1	8	8	8	0.002114166	0.88242949	0.442937462		3.946620587	2.156622642	3.719404692		5.15	3.64	4.26	2.37	1.95		0.484276009	-1.095217189	0.283780829
Gorai.007G064800_A	Chr07	4553165	4556523	+	Cell wall	cell wall.hemicellulose synthesis.glucuronoxylan	highly similar to ( 883) AT3G18660 | Symbols: PGSIP1 | PGSIP1 (PLANT GLYCOGENIN-LIKE STARCH INITIATION PROTEIN 1); transferase, transferring glycosyl groups | chr3:6419211-6421959 REVERSEhighly similar to ( 791) loc_os01g65780 12001.m150444 protein secondary cell wall-related glycosyltransferase family 8, putative, expressedGlyco_transf_8 no original description	PF01501	PTHR11183	KOG1950			AT3G18660.2	GUX1,PGSIP1	plant glycogenin-like starch initiation protein 1	9.280632822	8	1.562356785		1		0.85641717	8.010055918	25.37565744	0.489840782	2	1	1	8	8	8	0.012304383	0.001004837	0.503838372		3.387126704	3.830410475	4.492665371		3.73	4.83	1.95	4.92	2.74		-0.335632111	0.092826225	0.732932291
Gorai.009G211400_A	Chr09	16369272	16372434	+	Cell wall	cell wall.hemicellulose synthesis.glucuronoxylan	highly similar to ( 799) AT4G33330 | Symbols: PGSIP3 | transferase, transferring glycosyl groups | chr4:16059754-16063061 REVERSEhighly similar to ( 665) loc_os03g08600 12003.m34803 protein transferase, transferring glycosyl groups, putative, expressedGlyco_transf_8 no original description	PF01501	PTHR11183	KOG1950			AT4G33330.2	GUX2,PGSIP3	plant glycogenin-like starch initiation protein 3	2.344622636	8	1.940502895		1		0.748010694	16.53514831	4.306713839	6.799113763	2	1	1	8	8	8	0.001439622	0.071640801	0.031250922		3.288698822	1.772894832	1.684237352		0.69	3.38	3.2	0.98	2.56		1.028584698	-0.397327757	-0.480727594
Gorai.012G042100_D	Chr12	5283170	5284854	-	Cell wall	cell wall.cell wall proteins	moderately similar to ( 394) AT3G58800 | Symbols: | unknown protein | chr3:21748562-21749596 FORWARDmoderately similar to ( 279) loc_os02g13650 12002.m100152 protein expressed protein no original description						AT3G58800.1			1.644001934	8	2.005520817		1		0.733699301	8.108511125	8.15579448	7.504794823	2	1	1	8	8	8	0.011909046	0.021287237	0.025469383		1.178176757	2.837805819	1.883867478		2.83	0	2.35	2.81	2.86		-0.885134467	0.71603394	-0.204301795
Gorai.001G222400_D	Chr01	45164780	45166558	+	Cell wall	cell wall.cell wall proteins.AGPs.AGP	moderately similar to ( 404) AT4G12730 | Symbols: FLA2 | FLA2 (FASCICLIN-LIKE ARABINOGALACTAN 2) | chr4:7491598-7492809 REVERSEmoderately similar to ( 290) loc_os09g07350 12009.m04004 protein fasciclin-like arabinogalactan protein 8 precursor, putative, expressed no original description	PF02469					AT4G12730.1	FLA2	FASCICLIN-like arabinogalactan 2	11.66618236	8	1.479561998		1		0.973927023	149.4864149	0.235177635	20.86565408	2	1	1	8	8	8	4.61E-07	0.640711086	0.00183084		4.908633386	6.898325158	5.386787143		4.42	4.55	5.27	7.19	6.61		-0.683039915	1.140730749	-0.244759571
Gorai.001G222400_A	Chr01	45164780	45166558	+	Cell wall	cell wall.cell wall proteins.AGPs.AGP	moderately similar to ( 404) AT4G12730 | Symbols: FLA2 | FLA2 (FASCICLIN-LIKE ARABINOGALACTAN 2) | chr4:7491598-7492809 REVERSEmoderately similar to ( 290) loc_os09g07350 12009.m04004 protein fasciclin-like arabinogalactan protein 8 precursor, putative, expressed no original description	PF02469					AT4G12730.1	FLA2	FASCICLIN-like arabinogalactan 2	9.836713023	8	0.433765001		1		0.948249995	19.28562213	36.70432953	3.20257901	2	1	1	8	8	8	0.00087074	0.000303078	0.111311725		5.497906733	5.986028868	5.107404686		4.54	5.04	5.95	5.74	6.23		-0.025908601	0.822480915	-0.704627755
Gorai.001G110500_A	Chr01	12772676	12774687	-	Cell wall	cell wall.cell wall proteins.AGPs.AGP	moderately similar to ( 334) AT3G46550 | Symbols: SOS5 | SOS5 (salt overly sensitive 5); polysaccharide binding / protein binding | chr3:17136612-17137874 REVERSEmoderately similar to ( 332) loc_os05g38500 12005.m08029 protein fasciclin-like arabinogalactan protein 8 precursor, putative no original description	PF02469					AT3G46550.1	SOS5	Fasciclin-like arabinogalactan family protein	10.73507596	8	0.182115401		1		0.974335409	88.62029186	30.53699839	5.994158268	2	1	1	8	8	8	3.48E-06	0.000556421	0.040042942		6.735110986	7.331851152	6.954155898		6.43	7	6.47	7.43	7.23		-0.561159425	1.011595893	0.016150549
Gorai.008G114900_A	Chr08	34732014	34733692	-	Cell wall	cell wall.cell wall proteins.AGPs.AGP	moderately similar to ( 429) AT2G45470 | Symbols: FLA8, AGP8 | FLA8 (FASCICLIN-LIKE ARABINOGALACTAN PROTEIN 8) | chr2:18742797-18744059 REVERSEmoderately similar to ( 343) loc_os04g48490 12004.m09785 protein fasciclin-like arabinogalactan protein 10 precursor, putative, expressed no original description	PF02469					AT2G45470.1	AGP8,FLA8	FASCICLIN-like arabinogalactan protein 8	29.05952931	8	0.696124994		1		0.96188062	22.28904978	53.34735157	0.951017058	2	1	1	8	8	8	0.00053597	8.36E-05	0.358022591		6.781319129	5.831614377	5.524867015		5.13	6.12	7.44	5.32	6.34		0.922264041	-0.295287385	-0.688547171
Gorai.007G092300_D	Chr07	6731202	6732875	-	Cell wall	cell wall.cell wall proteins.AGPs.AGP	moderately similar to ( 437) AT2G45470 | Symbols: FLA8, AGP8 | FLA8 (FASCICLIN-LIKE ARABINOGALACTAN PROTEIN 8) | chr2:18742797-18744059 REVERSEmoderately similar to ( 348) loc_os04g48490 12004.m09785 protein fasciclin-like arabinogalactan protein 10 precursor, putative, expressed no original description	PF02469					AT3G60900.1	FLA10	FASCICLIN-like arabinogalactan-protein 10	16.49141121	8	0.461686072		1		0.895925335	25.33876149	25.10740131	1.951349785	2	1	1	8	8	8	0.00034552	0.001038818	0.199973378		6.29088051	5.265532284	5.274787154		5.04	5.8	6.79	4.99	5.55		1.050313372	-0.563199727	-0.548636037
Gorai.007G165800_A	Chr07	14646289	14648045	-	Cell wall	cell wall.cell wall proteins.AGPs.AGP	moderately similar to ( 389) AT4G12730 | Symbols: FLA2 | FLA2 (FASCICLIN-LIKE ARABINOGALACTAN 2) | chr4:7491598-7492809 REVERSEmoderately similar to ( 297) loc_os09g07350 12009.m04004 protein fasciclin-like arabinogalactan protein 8 precursor, putative, expressed no original description	PF02469					AT4G12730.1	FLA2	FASCICLIN-like arabinogalactan 2	2.42515671	8	0.820710677		1		0.992566525	532.3873119	7.018017893	10.96224286	2	1	1	8	8	8	3.09E-09	0.02929422	0.010683435		5.018903785	6.799946864	5.658061267		4.99	5.21	4.83	6.78	6.82		-0.83328416	1.162401136	-0.117098682
Gorai.007G165800_D	Chr07	14646289	14648045	-	Cell wall	cell wall.cell wall proteins.AGPs.AGP	moderately similar to ( 389) AT4G12730 | Symbols: FLA2 | FLA2 (FASCICLIN-LIKE ARABINOGALACTAN 2) | chr4:7491598-7492809 REVERSEmoderately similar to ( 297) loc_os09g07350 12009.m04004 protein fasciclin-like arabinogalactan protein 8 precursor, putative, expressed no original description	PF02469					AT4G12730.1	FLA2	FASCICLIN-like arabinogalactan 2	14.2999313	8	0.92006298		1		0.987901366	193.6855067	6.698337295	0.334351816	2	1	1	8	8	8	1.68E-07	0.032207374	0.579016903		5.700806972	7.50668287	6.14365198		5.5	5.59	5.81	7.34	7.68		-0.758060454	1.177019313	-0.283531492
Gorai.002G100100_D	Chr02	12686192	12692133	+	Cell wall	cell wall.cell wall proteins.AGPs.AGP	moderately similar to ( 438) AT5G55730 | Symbols: FLA1 | FLA1 (FASCICLIN-LIKE ARAB INOGALACTAN 1) | chr5:22558375-22560392 REVERSEmoderately similar to ( 272) loc_os08g23180 12008.m06339 protein fasciclin-like arabinogalactan protein 8 precursor, putative, expressed no original description	PF02469					AT5G55730.1	FLA1	FASCICLIN-like arabinogalactan 1	28.36729771	8	0.248766234		1		0.893350846	12.85604219	3.047632582	8.779849458	2	1	1	8	8	8	0.003171155	0.119000109	0.018060997		6.571041748	5.912552505	5.904157404		5.5	6.2	6.94	6.01	5.82		1.016819999	-0.426684076	-0.445087356
Gorai.010G123500_A	Chr10	25306270	25307732	+	Cell wall	cell wall.cell wall proteins.AGPs.AGP	weakly similar to ( 163) AT2G24450 | Symbols: FLA3 | FLA3 (FASCICLIN-LIKE ARABINOGALACTAN PROTEIN 3 PRECURSOR) | chr2:10393019-10393861 REVERSEweakly similar to ( 145) loc_os02g26320 12002.m07776 protein fasciclin-like arabinogalactan protein 10 precursor, putative, expressed no original description	PF02469					AT4G31370.1	FLA5	FASCICLIN-like arabinogalactan protein 5 precursor	4.795945998	8	2.056786985		1		0.816523132	19.16189843	0.346754439	0.554471715	2	1	1	8	8	8	0.000889495	0.572203789	0.477797472		1.991421449	1.151292652	2.350992513		4.31	1.54	2.44	1.2	1.1		-0.018249678	-0.802887073	0.317571334
Gorai.007G374100_D	Chr07	60623622	60624713	+	Cell wall	cell wall.cell wall proteins.AGPs.AGP	weakly similar to ( 186) AT5G03170 | Symbols: FLA11 | FLA11 | chr5:752898-753638 REVERSEweakly similar to ( 156) loc_os05g07060 12005.m05232 protein fasciclin-like arabinogalactan protein 7 precursor, putative, expressedFasciclin no original description	PF02469					AT5G03170.1	ATFLA11,FLA11	FASCICLIN-like arabinogalactan-protein 11	6.125973376	8	1.17595543		1		0.936331612	16.80388035	25.8011442	0.581251214	2	1	1	8	8	8	0.001366667	0.000953741	0.467703087		4.235840425	3.017740906	4.049410642		3.09	5.27	3.2	3.78	2.25		0.672228952	-0.64172141	0.471129225
Gorai.003G132100_A	Chr03	38699513	38701118	+	Cell wall	cell wall.cell wall proteins.AGPs.AGP	moderately similar to ( 318) AT3G46550 | Symbols: SOS5 | SOS5 (salt overly sensitive 5); polysaccharide binding / protein binding | chr3:17136612-17137874 REVERSEmoderately similar to ( 332) loc_os05g38500 12005.m08029 protein fasciclin-like arabinogalactan protein 8 precursor, putative no original description	PF02469					AT3G46550.1	SOS5	Fasciclin-like arabinogalactan family protein	1.81131405	8	0.832424031		1		0.702080517	5.861725831	1.547715584	11.30553878	2	1	1	8	8	8	0.027066261	0.248687194	0.009896913		1.831793532	2.705078425	1.750464146		1.1	2.16	1.5	1.99	3.42		-0.312509575	0.896269647	-0.425083687
Gorai.003G132100_D	Chr03	38699513	38701118	+	Cell wall	cell wall.cell wall proteins.AGPs.AGP	moderately similar to ( 318) AT3G46550 | Symbols: SOS5 | SOS5 (salt overly sensitive 5); polysaccharide binding / protein binding | chr3:17136612-17137874 REVERSEmoderately similar to ( 332) loc_os05g38500 12005.m08029 protein fasciclin-like arabinogalactan protein 8 precursor, putative no original description	PF02469					AT3G46550.1	SOS5	Fasciclin-like arabinogalactan family protein	14.3580565	8	0.356244843		1		0.985454998	153.1828356	0.326859325	5.312745462	2	1	1	8	8	8	4.19E-07	0.583216558	0.050083176		6.679360288	7.707810452	6.92543938		6.35	6.78	6.58	7.65	7.77		-0.661782264	1.153152471	-0.227519617
Gorai.008G155400_A	Chr08	41533733	41534467	+	Cell wall	cell wall.cell wall proteins.AGPs.AGP	weakly similar to ( 188) AT1G03870 | Symbols: FLA9 | FLA9 (FASCICLIN-LIKE ARABINOOGALACTAN 9) | chr1:982625-983368 REVERSEweakly similar to ( 143) loc_os01g47780 12001.m10971 protein fasciclin-like arabinogalactan protein 7 precursor, putative, expressedFasciclin no original description	PF02469					AT1G03870.1	FLA9	FASCICLIN-like arabinoogalactan 9	132.9209446	8	1.782262414		1		0.984071596	242.5063152	23.01979146	0.771735372	2	1	1	8	8	8	6.93E-08	0.001359189	0.405291954		7.587946096	9.989299579	8.487823538		7.25	7.96	7.21	10.25	9.73		-0.771217758	1.136106518	-0.056471636
Gorai.008G155400_D	Chr08	41533733	41534467	+	Cell wall	cell wall.cell wall proteins.AGPs.AGP	weakly similar to ( 188) AT1G03870 | Symbols: FLA9 | FLA9 (FASCICLIN-LIKE ARABINOOGALACTAN 9) | chr1:982625-983368 REVERSEweakly similar to ( 143) loc_os01g47780 12001.m10971 protein fasciclin-like arabinogalactan protein 7 precursor, putative, expressedFasciclin no original description	PF02469					AT1G03870.1	FLA9	FASCICLIN-like arabinoogalactan 9	288.2747435	8	0.776563954		1		0.984918864	111.0067311	26.11576089	3.479492864	2	1	1	8	8	8	1.46E-06	0.000918038	0.099114248		8.507454353	10.34171301	9.700659003		9.6	8.96	8.06	10.55	10.13		-1.086145587	0.96147785	0.245855107
Gorai.013G152900_A	Chr13	41748907	41751779	-	Cell wall	cell wall.cell wall proteins.AGPs.AGP	moderately similar to ( 434) AT5G55730 | Symbols: FLA1 | FLA1 (FASCICLIN-LIKE ARAB INOGALACTAN 1) | chr5:22558375-22560392 REVERSEmoderately similar to ( 276) loc_os08g23180 12008.m06339 protein fasciclin-like arabinogalactan protein 8 precursor, putative, expressed no original description	PF02469					AT5G55730.1	FLA1	FASCICLIN-like arabinogalactan 1	19.26596398	8	0.672955126		1		0.97168629	52.12107525	34.02488478	0.142055758	2	1	1	8	8	8	2.58E-05	0.000390194	0.716046813		6.825828708	5.36152722	5.614806882		5.55	6.41	7.24	4.89	5.84		1.08286061	-0.761412797	-0.442409538
Gorai.001G219000_A	Chr01	44196408	44198101	-	Cell wall	cell wall.cell wall proteins.AGPs.AGP	moderately similar to ( 219) AT2G04780 | Symbols: FLA7 | FLA7 (FASCICLIN-LIKE ARABINOOGALACTAN 7) | chr2:1677488-1678252 FORWARDweakly similar to ( 189) loc_os09g30486 12009.m06208 protein fasciclin-like arabinogalactan protein 7 precursor, putative, expressed no original description	PF02469					AT2G04780.1	FLA7	FASCICLIN-like arabinoogalactan 7	6.993561624	8	0.373838347		1		0.988002468	262.4849819	74.09083128	10.73956743	2	1	1	8	8	8	5.08E-08	2.57E-05	0.011235907		6.441640064	7.497315031	6.921393221		6.32	6.79	6.09	7.65	7.34		-0.762893369	1.065978243	0.068240225
Gorai.012G153300_A	Chr12	32709355	32712171	-	Cell wall	cell wall.cell wall proteins.proline rich proteins	weakly similar to ( 126) AT4G38770 | Symbols: PRP4, ATPRP4 | PRP4 (PROLINE-RICH PROTEIN 4) | chr4:18097009-18098448 REVERSEvery weakly similar to (84.7) loc_os10g05750 12010.m03978 protein proline-rich protein, putative, expressedDUF1210 no original description	PF01190					AT2G21140.1	ATPRP2,PRP2	proline-rich protein 2	16.876043	8	2.09580644		1		0.966304359	76.61777515	2.85713658	2.106613783	2	1	1	8	8	8	6.06E-06	0.129437015	0.18472101		4.195540086	6.665742135	4.980657792		3.67	4.22	4.17	7.05	6.29		-0.72858938	1.148055982	-0.132125013
Gorai.012G153300_D	Chr12	32709355	32712171	-	Cell wall	cell wall.cell wall proteins.proline rich proteins	weakly similar to ( 126) AT4G38770 | Symbols: PRP4, ATPRP4 | PRP4 (PROLINE-RICH PROTEIN 4) | chr4:18097009-18098448 REVERSEvery weakly similar to (84.7) loc_os10g05750 12010.m03978 protein proline-rich protein, putative, expressedDUF1210 no original description	PF01190					AT2G21140.1	ATPRP2,PRP2	proline-rich protein 2	2.210041451	8	0.463730394		1		0.749886565	1.531376827	0.00239899	15.71215546	2	1	1	8	8	8	0.273468294	0.96213639	0.004154526		2.552981367	2.589491392	2.367469714		1.95	1.99	3.11	3.16	2.01		0.176540462	0.252030928	-0.207035319
Gorai.002G193500_D	Chr02	52240869	52242976	+	Cell wall	cell wall.cell wall proteins.proline rich proteins	weakly similar to ( 143) AT4G38770 | Symbols: PRP4, ATPRP4 | PRP4 (PROLINE-RICH PROTEIN 4) | chr4:18097009-18098448 REVERSEvery weakly similar to (86.7) loc_os10g05750 12010.m03978 protein proline-rich protein, putative, expressedDUF1210 no original description	PF01190					AT2G21140.1	ATPRP2,PRP2	proline-rich protein 2	6542.069216	8	1.198350748		1		0.966895462	24.83379763	0.096297786	0.203013945	2	1	1	8	8	8	0.000370367	0.76424892	0.664259705		10.34662926	11.67100941	10.35527223		8.97	10.44	10.26	11.65	11.69		-0.343578054	1.051310489	-0.33447494
Gorai.002G193500_A	Chr02	52240869	52242976	+	Cell wall	cell wall.cell wall proteins.proline rich proteins	weakly similar to ( 143) AT4G38770 | Symbols: PRP4, ATPRP4 | PRP4 (PROLINE-RICH PROTEIN 4) | chr4:18097009-18098448 REVERSEvery weakly similar to (86.7) loc_os10g05750 12010.m03978 protein proline-rich protein, putative, expressedDUF1210 no original description	PF01190					AT2G21140.1	ATPRP2,PRP2	proline-rich protein 2	267.8518518	8	0.686531531		1		0.988522998	71.39884173	3.396723896	25.71735805	2	1	1	8	8	8	7.92E-06	0.102569162	0.000963541		9.272400835	9.885760403	9.089157301		7.94	9.13	9.42	10.2	9.57		-0.060573771	0.851924625	-0.333186183
Gorai.013G229400_D	Chr13	54819661	54821793	-	Cell wall	cell wall.cell wall proteins.LRR	moderately similar to ( 448) AT4G29240 | Symbols: | leucine-rich repeat family protein / extensin family protein | chr4:14418826-14420073 FORWARDweakly similar to ( 125) RPK1_IPONI Receptor-like protein kinase precursor (EC 2.7.11.1) - Ipomoea nil (Japanese morning glory) (Pharbitis nil)moderately similar to ( 353) loc_os05g09640 12005.m05477 protein BRASSINOSTEROID INSENSITIVE 1 precursor, putat…	PF08263,PF00560	PTHR23258				AT4G29240.1		Leucine-rich repeat (LRR) family protein	10.64585902	8	0.356864287		1		0.970524108	60.57782748	1.626927088	17.75573588	2	1	1	8	8	8	1.47E-05	0.237917731	0.002940762		6.705017725	7.01717878	6.40262118		5.57	6.81	6.6	6.83	7.21		0.125272276	0.754085213	-0.483871167
Gorai.013G229400_A	Chr13	54819661	54821793	-	Cell wall	cell wall.cell wall proteins.LRR	moderately similar to ( 448) AT4G29240 | Symbols: | leucine-rich repeat family protein / extensin family protein | chr4:14418826-14420073 FORWARDweakly similar to ( 125) RPK1_IPONI Receptor-like protein kinase precursor (EC 2.7.11.1) - Ipomoea nil (Japanese morning glory) (Pharbitis nil)moderately similar to ( 353) loc_os05g09640 12005.m05477 protein BRASSINOSTEROID INSENSITIVE 1 precursor, putat…	PF08263,PF00560	PTHR23258				AT4G29240.1		Leucine-rich repeat (LRR) family protein	7.728298485	8	1.715651066		1		0.911735861	24.98111315	24.27896338	0.10036635	2	1	1	8	8	8	0.000362894	0.001153254	0.759499764		5.240401481	4.245305118	3.588266325		2.16	4.83	5.65	3.78	4.71		0.874309828	-0.027510183	-0.62296079
Gorai.012G009700_A	Chr12	1046736	1049736	+	Cell wall	cell wall.cell wall proteins.LRR	highly similar to ( 548) AT1G62440 | Symbols: LRX2 | LRX2 (LEUCINE-RICH REPEAT/EXTENSIN 2); protein binding / structural constituent of cell wall | chr1:23111818-23115293 FORWARDweakly similar to ( 133) RPK1_IPONI Receptor-like protein kinase precursor (EC 2.7.11.1) - Ipomoea nil (Japanese morning glory) (Pharbitis nil)moderately similar to ( 407) loc_os02g04540 12002.m05803 protein vegetative ce…	PF08263,PF00560	PTHR23258				AT1G62440.1	LRX2	leucine-rich repeat/extensin 2	100.5969933	8	1.166759187		1		0.940318813	9.935515214	58.44531366	1.877105854	2	1	1	8	8	8	0.006788094	6.05E-05	0.207877367		7.768733206	7.600805794	6.587803237		5.48	7.32	8.21	6.96	8.24		0.538156944	0.356177168	-0.741594634
Gorai.010G078700_A	Chr10	11405504	11406938	-	Cell wall	cell wall.cell wall proteins.LRR	moderately similar to ( 467) AT4G29240 | Symbols: | leucine-rich repeat family protein / extensin family protein | chr4:14418826-14420073 FORWARDweakly similar to ( 127) RPK1_IPONI Receptor-like protein kinase precursor (EC 2.7.11.1) - Ipomoea nil (Japanese morning glory) (Pharbitis nil)moderately similar to ( 358) loc_os05g09640 12005.m05477 protein BRASSINOSTEROID INSENSITIVE 1 precursor, putat…	PF08263,PF00560	PTHR23258				AT4G29240.1		Leucine-rich repeat (LRR) family protein	13.68171248	8	0.205204044		1		0.950871013	88.44180013	28.47035117	7.77981555	2	1	1	8	8	8	3.51E-06	0.00069768	0.02358623		6.843259375	7.50263187	7.096747415		6.57	7.13	6.56	7.59	7.41		-0.605158633	1.025711384	0.021810259
Gorai.010G078700_D	Chr10	11405504	11406938	-	Cell wall	cell wall.cell wall proteins.LRR	moderately similar to ( 467) AT4G29240 | Symbols: | leucine-rich repeat family protein / extensin family protein | chr4:14418826-14420073 FORWARDweakly similar to ( 127) RPK1_IPONI Receptor-like protein kinase precursor (EC 2.7.11.1) - Ipomoea nil (Japanese morning glory) (Pharbitis nil)moderately similar to ( 358) loc_os05g09640 12005.m05477 protein BRASSINOSTEROID INSENSITIVE 1 precursor, putat…	PF08263,PF00560	PTHR23258				AT4G29240.1		Leucine-rich repeat (LRR) family protein	51.04197092	8	0.295120025		1		0.93617163	21.05435181	3.772528878	0.839619656	2	1	1	8	8	8	0.000649692	0.088033084	0.386293857		7.738791333	7.708309133	7.261997631		6.53	7.69	7.79	7.57	7.85		0.507460995	0.437979531	-0.579347847
Gorai.001G004000_A	Chr01	381054	384067	-	Cell wall	cell wall.cell wall proteins.LRR	highly similar to ( 600) AT4G18670 | Symbols: | protein binding / structural constituent of cell wall | chr4:10275918-10278491 REVERSEweakly similar to ( 124) RPK1_IPONI Receptor-like protein kinase precursor (EC 2.7.11.1) - Ipomoea nil (Japanese morning glory) (Pharbitis nil)moderately similar to ( 410) loc_os01g41120 12001.m10381 protein protein binding protein, putative, expressedPRK05648 no o…	PF08263	PTHR23258	KOG0487			AT4G18670.1		Leucine-rich repeat (LRR) family protein	199.6846844	8	0.575752373		1		0.923935691	19.30201414	32.64909877	0.703608314	2	1	1	8	8	8	0.000868293	0.000447142	0.425926124		7.892785507	8.65745586	7.566698442		7.01	7.52	8.26	8.16	9.15		-0.199695962	0.922950595	-0.678438886
Gorai.009G023700_D	Chr09	1813307	1817070	-	Cell wall	cell wall.cell wall proteins.LRR	highly similar to ( 607) AT3G24480 | Symbols: | leucine-rich repeat family protein / extensin family protein | chr3:8901154-8902638 REVERSEweakly similar to ( 125) PSKR_DAUCA Phytosulfokine receptor precursor (EC 2.7.11.1) (Phytosulfokine LRR receptor kinase) - Daucus carota (Carrot)moderately similar to ( 422) loc_os01g41120 12001.m10381 protein protein binding protein, putative, expressedPRK056…	PF08263	PTHR23258				AT3G24480.1		Leucine-rich repeat (LRR) family protein	113.0883067	8	0.33803596		1		0.939753386	23.05604973	20.23777203	0.071864864	2	1	1	8	8	8	0.00047773	0.002005692	0.795423227		7.927750238	8.490621865	7.683050183		7.15	7.66	8.2	8.25	8.73		-0.161597825	0.938227934	-0.63973069
Gorai.009G028700_D	Chr09	2197941	2199881	-	Cell wall	cell wall.cell wall proteins.LRR	moderately similar to ( 340) AT4G29240 | Symbols: | leucine-rich repeat family protein / extensin family protein | chr4:14418826-14420073 FORWARDweakly similar to ( 104) RPK1_IPONI Receptor-like protein kinase precursor (EC 2.7.11.1) - Ipomoea nil (Japanese morning glory) (Pharbitis nil)moderately similar to ( 253) loc_os05g09640 12005.m05477 protein BRASSINOSTEROID INSENSITIVE 1 precursor, putat…	PF08263,PF00560	PTHR23258				AT4G29240.1		Leucine-rich repeat (LRR) family protein	18.83701962	8	0.479422827		1		0.912263337	10.16371045	8.26387615	1.055479496	2	1	1	8	8	8	0.006361094	0.020679258	0.33430648		5.626300516	5.92945945	5.152336492		4.35	5.32	5.93	5.79	6.07		0.184947636	0.717246325	-0.647257521
Gorai.001G196500_A	Chr01	34372660	34375456	-	Cell wall	cell wall.cell wall proteins.RGP	highly similar to ( 662) AT3G02230 | Symbols: RGP1, ATRGP1 | RGP1 (REVERSIBLY GLYCOSYLATED POLYPEPTIDE 1); cellulose synthase (UDP-forming) | chr3:415463-417304 FORWARDhighly similar to ( 671) UPTG2_SOLTU Alpha-1,4-glucan-protein synthase [UDP-forming] 2 (EC 2.4.1.112) (UDP-glucose:protein transglucosylase 2) (UPTG 2) - Solanum tuberosum (Potato)highly similar to ( 667) loc_os03g40270 12003.m3530…	PF03214			2.4.1.-,5.4.99.-	K13379	AT3G02230.1	ATRGP1,RGP1	reversibly glycosylated polypeptide 1	3.391363422	8	0.28452518		1		0.859999486	19.86685847	5.348394547	2.391432628	2	1	1	8	8	8	0.000788967	0.049483212	0.160587005		4.637033051	3.719779947	3.957506479		3.87	4.58	4.7	3.42	4.02		1.113764251	-0.833483808	-0.328811187
Gorai.001G196500_D	Chr01	34372660	34375456	-	Cell wall	cell wall.cell wall proteins.RGP	highly similar to ( 662) AT3G02230 | Symbols: RGP1, ATRGP1 | RGP1 (REVERSIBLY GLYCOSYLATED POLYPEPTIDE 1); cellulose synthase (UDP-forming) | chr3:415463-417304 FORWARDhighly similar to ( 671) UPTG2_SOLTU Alpha-1,4-glucan-protein synthase [UDP-forming] 2 (EC 2.4.1.112) (UDP-glucose:protein transglucosylase 2) (UPTG 2) - Solanum tuberosum (Potato)highly similar to ( 667) loc_os03g40270 12003.m3530…	PF03214			2.4.1.-,5.4.99.-	K13379	AT3G02230.1	ATRGP1,RGP1	reversibly glycosylated polypeptide 1	5.583904063	8	0.802476813		1		0.786146822	7.231755714	2.422222124	4.99281744	2	1	1	8	8	8	0.016086048	0.158237184	0.055906495		3.796225709	2.782272417	2.676049122		1.95	3.19	4.4	2.89	2.67		0.99443057	-0.347216568	-0.48776957
Gorai.001G090200_D	Chr01	9845659	9848268	-	Cell wall	cell wall.cell wall proteins.RGP	highly similar to ( 665) AT3G02230 | Symbols: RGP1, ATRGP1 | RGP1 (REVERSIBLY GLYCOSYLATED POLYPEPTIDE 1); cellulose synthase (UDP-forming) | chr3:415463-417304 FORWARDhighly similar to ( 671) UPTG1_SOLTU Alpha-1,4-glucan-protein synthase [UDP-forming] 1 (EC 2.4.1.112) (UDP-glucose:protein transglucosylase 1) (UPTG 1) - Solanum tuberosum (Potato)highly similar to ( 675) loc_os03g40270 12003.m3530…	PF03214			2.4.1.-,5.4.99.-	K13379	AT3G02230.1	ATRGP1,RGP1	reversibly glycosylated polypeptide 1	4.112504135	8	0.561340611		1		0.983709751	267.1672163	4.835162353	2.188885348	2	1	1	8	8	8	4.73E-08	0.059095165	0.177274603		6.265691409	5.197167467	6.09453789		7	6.12	6.41	5.17	5.23		0.492790927	-1.098648977	0.237878025
Gorai.001G090200_A	Chr01	9845659	9848268	-	Cell wall	cell wall.cell wall proteins.RGP	highly similar to ( 665) AT3G02230 | Symbols: RGP1, ATRGP1 | RGP1 (REVERSIBLY GLYCOSYLATED POLYPEPTIDE 1); cellulose synthase (UDP-forming) | chr3:415463-417304 FORWARDhighly similar to ( 671) UPTG1_SOLTU Alpha-1,4-glucan-protein synthase [UDP-forming] 1 (EC 2.4.1.112) (UDP-glucose:protein transglucosylase 1) (UPTG 1) - Solanum tuberosum (Potato)highly similar to ( 675) loc_os03g40270 12003.m3530…	PF03214			2.4.1.-,5.4.99.-	K13379	AT3G02230.1	ATRGP1,RGP1	reversibly glycosylated polypeptide 1	4.668973462	8	0.486362205		1		0.900726391	26.8393355	1.973598835	2.627245995	2	1	1	8	8	8	0.000283022	0.19768493	0.143702255		4.529391029	3.389771535	4.155255376		4.84	4.21	4.84	3.41	3.37		0.686718768	-1.11056971	0.096671212
Gorai.005G210200_D	Chr05	59135452	59138318	-	Cell wall	cell wall.degradation.cellulases and beta -1,4-glucanases	highly similar to ( 823) AT1G48930 | Symbols: AtGH9C1 | AtGH9C1 (Arabidopsis thaliana glycosyl hydrolase 9C1); catalytic/ hydrolase, hydrolyzing O-glycosyl compounds | chr1:18101782-18104587 REVERSEhighly similar to ( 737) GUN13_ORYSA Endoglucanase 13 precursor (EC 3.2.1.4) (Endo-1,4-beta glucanase 13) (OsGLU6) - Oryza sativa (Rice)highly similar to ( 737) loc_os04g57860 12004.m10670 protein endo…	PF00759,PF09478	PTHR22298				AT1G48930.1	AtGH9C1,GH9C1	glycosyl hydrolase 9C1	4.274884871	8	15.88724537		1		0.974838221	4.286231442	0.103375692	0.099776391	2	1	1	8	8	8	0.054301488	0.756055447	0.760181703		-1.678886132	4.679954571	3.117826084		2.3	2.34	-5.69	4.72	4.64		-0.943103053	0.779275112	0.356151445
Gorai.005G210200_A	Chr05	59135452	59138318	-	Cell wall	cell wall.degradation.cellulases and beta -1,4-glucanases	highly similar to ( 823) AT1G48930 | Symbols: AtGH9C1 | AtGH9C1 (Arabidopsis thaliana glycosyl hydrolase 9C1); catalytic/ hydrolase, hydrolyzing O-glycosyl compounds | chr1:18101782-18104587 REVERSEhighly similar to ( 737) GUN13_ORYSA Endoglucanase 13 precursor (EC 3.2.1.4) (Endo-1,4-beta glucanase 13) (OsGLU6) - Oryza sativa (Rice)highly similar to ( 737) loc_os04g57860 12004.m10670 protein endo…	PF00759,PF09478	PTHR22298				AT1G48930.1	AtGH9C1,GH9C1	glycosyl hydrolase 9C1	6.229701842	8	4.463956856		1		0.939484401	33.33347334	3.524691663	1.224055072	2	1	1	8	8	8	0.000131779	0.097291365	0.300722763		1.802405855	5.739632637	3.481746577		1.79	2.69	0.92	5.97	5.51		-0.838426802	1.120607559	-0.002842174
Gorai.008G031800_A	Chr08	3838394	3841324	+	Cell wall	cell wall.degradation.cellulases and beta -1,4-glucanases	highly similar to ( 690) AT4G39010 | Symbols: AtGH9B18 | AtGH9B18 (Arabidopsis thaliana glycosyl hydrolase 9B18); catalytic/ hydrolase, hydrolyzing O-glycosyl compounds | chr4:18176162-18179102 REVERSEhighly similar to ( 655) GUN23_ORYSA Endoglucanase 23 precursor (EC 3.2.1.4) (Endo-1,4-beta glucanase 23) (OsGLU12) - Oryza sativa (Rice)highly similar to ( 655) loc_os09g36060 12009.m06556 protein …	PF00759	PTHR22298		3.2.1.4	K01179	AT4G39010.1	AtGH9B18,GH9B18	glycosyl hydrolase 9B18	5.049926067	8	1.062405943		1		0.866719908	21.28618389	0.895415002	1.178012883	2	1	1	8	8	8	0.000626191	0.371714628	0.309381175		4.360828392	3.101274497	3.089131978		2.04	4.38	4.34	2.85	3.35		1.07950438	-0.395560603	-0.40978072
Gorai.009G093600_D	Chr09	6825751	6830712	+	Cell wall	cell wall.degradation.cellulases and beta -1,4-glucanases	highly similar to ( 882) AT3G47000 | Symbols: | glycosyl hydrolase family 3 protein | chr3:17313811-17316539 REVERSEhighly similar to ( 822) loc_os05g37700 12005.m07949 protein periplasmic beta-glucosidase precursor, putative, expressedBglX Glyco_hydro_3 Glyco_hydro_3_C no original description	PF00933,PF01915			3.2.1.21	K01188	AT3G47000.1		Glycosyl hydrolase family protein	12.15290933	8	0.208984711		1		0.864581311	14.95073868	5.870684954	8.117067407	2	1	1	8	8	8	0.001984885	0.041657938	0.021510566		5.222108319	6.028785838	5.835753654		5.9	5.61	4.83	6	6.06		-1.047643349	0.774874453	0.338758925
Gorai.006G118100_D	Chr06	36780707	36785281	-	Cell wall	cell wall.degradation.cellulases and beta -1,4-glucanases	highly similar to ( 926) AT5G20950 | Symbols: | glycosyl hydrolase family 3 protein | chr5:7107609-7110775 REVERSEhighly similar to ( 889) loc_os03g53800 12003.m101132 protein periplasmic beta-glucosidase precursor, putative, expressedBglX Glyco_hydro_3 Glyco_hydro_3_C no original description	PF00933,PF01915					AT5G20950.1		Glycosyl hydrolase family protein	43.14356319	8	0.581489374		1		0.979118198	168.9419391	4.693773513	30.20950788	2	1	1	8	8	8	2.86E-07	0.062155488	0.000576243		8.241239157	8.997459512	8.064998574		7.08	8.34	8.14	8.77	9.22		-0.175884145	0.960970067	-0.440833174
Gorai.010G005200_A	Chr10	224662	230334	+	Cell wall	cell wall.degradation.cellulases and beta -1,4-glucanases	highly similar to ( 614) AT1G19940 | Symbols: AtGH9B5 | AtGH9B5 (Arabidopsis thaliana Glycosyl Hydrolase 9B5); catalytic/ hydrolase, hydrolyzing O-glycosyl compounds | chr1:6918323-6920268 REVERSEhighly similar to ( 588) GUN24_ORYSA Endoglucanase 24 precursor (EC 3.2.1.4) (Endo-1,4-beta glucanase 24) - Oryza sativa (Rice)highly similar to ( 588) loc_os09g36350 12009.m22181 protein endoglucanase 1…	PF00759	PTHR22298				AT1G19940.1	AtGH9B5,GH9B5	glycosyl hydrolase 9B5	15.86509002	8	0.357410802		1		0.878792694	21.63213774	3.714799916	6.4920154	2	1	1	8	8	8	0.000593063	0.090083902	0.034284232		6.188644216	5.473914303	5.44267898		4.94	6.23	6.14	5.15	5.79		1.045083446	-0.399294816	-0.462417431
Gorai.008G254000_A	Chr08	53725585	53729564	+	Cell wall	cell wall.degradation.cellulases and beta -1,4-glucanases	highly similar to ( 915) AT1G64390 | Symbols: AtGH9C2 | AtGH9C2 (Arabidopsis thaliana glycosyl hydrolase 9C2); carbohydrate binding / catalytic/ hydrolase, hydrolyzing O-glycosyl compounds | chr1:23911329-23914642 FORWARDhighly similar to ( 738) GUN2_ORYSA Endoglucanase 2 precursor (EC 3.2.1.4) (Endo-1,4-beta glucanase 2) (OsGLU5) - Oryza sativa (Rice)highly similar to ( 738) loc_os01g12070 12001…	PF00759,PF09478	PTHR22298				AT1G64390.1	AtGH9C2,GH9C2	glycosyl hydrolase 9C2	53.79011813	8	0.531471417		1		0.99073243	251.1582703	0.30433235	20.80518327	2	1	1	8	8	8	6.04E-08	0.596247725	0.001846827		8.394231976	9.419291021	8.491991866		7.63	8.55	8.24	9.3	9.54		-0.452668899	1.088671906	-0.305671214
Gorai.008G254000_D	Chr08	53725585	53729564	+	Cell wall	cell wall.degradation.cellulases and beta -1,4-glucanases	highly similar to ( 915) AT1G64390 | Symbols: AtGH9C2 | AtGH9C2 (Arabidopsis thaliana glycosyl hydrolase 9C2); carbohydrate binding / catalytic/ hydrolase, hydrolyzing O-glycosyl compounds | chr1:23911329-23914642 FORWARDhighly similar to ( 738) GUN2_ORYSA Endoglucanase 2 precursor (EC 3.2.1.4) (Endo-1,4-beta glucanase 2) (OsGLU5) - Oryza sativa (Rice)highly similar to ( 738) loc_os01g12070 12001…	PF00759,PF09478	PTHR22298				AT1G64390.1	AtGH9C2,GH9C2	glycosyl hydrolase 9C2	13.48292542	8	0.747478295		1		0.976182289	268.8214031	2.572377864	3.066577015	2	1	1	8	8	8	4.62E-08	0.14741173	0.1180235		6.808752321	7.971038246	6.840062079		5.84	6.81	6.8	7.86	8.08		-0.412022175	1.089196856	-0.371582208
Gorai.007G260100_D	Chr07	42699861	42703879	+	Cell wall	cell wall.degradation.cellulases and beta -1,4-glucanases	highly similar to ( 890) AT5G20950 | Symbols: | glycosyl hydrolase family 3 protein | chr5:7107609-7110775 REVERSEhighly similar to ( 872) loc_os03g53860 12003.m35413 protein periplasmic beta-glucosidase precursor, putative, expressedBglX Glyco_hydro_3 Glyco_hydro_3_C no original description	PF00933,PF01915					AT5G20950.1		Glycosyl hydrolase family protein	8.098772787	8	0.347984883		1		0.875475548	19.88981206	14.30373088	0.985352044	2	1	1	8	8	8	0.000785939	0.005372582	0.349952098		4.995306531	4.267270929	4.611936646		5.28	4.55	5.44	4.01	4.53		0.580242993	-0.8989652	-0.198680282
Gorai.007G260000_D	Chr07	42692855	42696845	+	Cell wall	cell wall.degradation.cellulases and beta -1,4-glucanases	highly similar to ( 949) AT5G20950 | Symbols: | glycosyl hydrolase family 3 protein | chr5:7107609-7110775 REVERSEhighly similar to ( 963) loc_os03g53800 12003.m101132 protein periplasmic beta-glucosidase precursor, putative, expressedBglX Glyco_hydro_3 Glyco_hydro_3_C no original description	PF00933,PF01915					AT5G20950.1		Glycosyl hydrolase family protein	7.202168965	8	0.399114065		1		0.646095023	6.139628262	0.070481759	1.762224355	2	1	1	8	8	8	0.024218756	0.797349708	0.220977416		4.104247917	2.999474226	3.541309048		3.43	3.93	4.28	3.26	2.74		1.054016597	-0.994489411	0.0101977
Gorai.007G126900_A	Chr07	10108909	10112156	-	Cell wall	cell wall.degradation.cellulases and beta -1,4-glucanases	highly similar to ( 822) AT4G02290 | Symbols: AtGH9B13 | AtGH9B13 (Arabidopsis thaliana glycosyl hydrolase 9B13); catalytic/ hydrolase, hydrolyzing O-glycosyl compounds | chr4:1002654-1005125 REVERSEhighly similar to ( 738) GUN3_ORYSA Endoglucanase 3 precursor (EC 3.2.1.4) (Endo-1,4-beta glucanase 3) (OsGLU8) - Oryza sativa (Rice)highly similar to ( 738) loc_os01g21070 12001.m08591 protein endogl…	PF00759	PTHR22298				AT4G02290.1	AtGH9B13,GH9B13	glycosyl hydrolase 9B13	6.418829272	8	0.385469438		1		0.883490006	6.880730514	31.01586337	13.10419054	2	1	1	8	8	8	0.018264498	0.000528947	0.00678288		5.184788645	5.230736721	4.614120042		4.11	4.62	5.74	5.11	5.35		0.366092541	0.455081288	-0.739135098
Gorai.003G080800_A	Chr03	19800250	19804282	-	Cell wall	cell wall.degradation.cellulases and beta -1,4-glucanases	highly similar to ( 957) AT1G64390 | Symbols: AtGH9C2 | AtGH9C2 (Arabidopsis thaliana glycosyl hydrolase 9C2); carbohydrate binding / catalytic/ hydrolase, hydrolyzing O-glycosyl compounds | chr1:23911329-23914642 FORWARDhighly similar to ( 762) GUN2_ORYSA Endoglucanase 2 precursor (EC 3.2.1.4) (Endo-1,4-beta glucanase 2) (OsGLU5) - Oryza sativa (Rice)highly similar to ( 762) loc_os01g12070 12001…	PF00759,PF09478	PTHR22298				AT1G64390.1	AtGH9C2,GH9C2	glycosyl hydrolase 9C2	299.6881426	8	0.714782132		1		0.984962199	110.1773716	4.888136426	46.44077148	2	1	1	8	8	8	1.51E-06	0.057998365	0.000135768		9.280124529	10.31307593	9.367574265		8.3	9.71	8.85	10.1	10.53		-0.36427127	0.999584594	-0.24880714
Gorai.003G080800_D	Chr03	19800250	19804282	-	Cell wall	cell wall.degradation.cellulases and beta -1,4-glucanases	highly similar to ( 957) AT1G64390 | Symbols: AtGH9C2 | AtGH9C2 (Arabidopsis thaliana glycosyl hydrolase 9C2); carbohydrate binding / catalytic/ hydrolase, hydrolyzing O-glycosyl compounds | chr1:23911329-23914642 FORWARDhighly similar to ( 762) GUN2_ORYSA Endoglucanase 2 precursor (EC 3.2.1.4) (Endo-1,4-beta glucanase 2) (OsGLU5) - Oryza sativa (Rice)highly similar to ( 762) loc_os01g12070 12001…	PF00759,PF09478	PTHR22298				AT1G64390.1	AtGH9C2,GH9C2	glycosyl hydrolase 9C2	61.6900007	8	0.559375231		1		0.963046057	26.10209225	3.939366635	28.37041283	2	1	1	8	8	8	0.000311784	0.082436059	0.000705589		7.884555673	7.679162747	7.197519947		6.24	8.06	7.71	7.3	8.06		0.607544705	0.2692295	-0.524113706
Gorai.007G170600_D	Chr07	15390029	15393368	+	Cell wall	cell wall.degradation.cellulases and beta -1,4-glucanases	highly similar to ( 733) AT2G32990 | Symbols: AtGH9B8 | AtGH9B8 (Arabidopsis thaliana glycosyl hydrolase 9B8); catalytic/ hydrolase, hydrolyzing O-glycosyl compounds | chr2:14003361-14005844 FORWARDhighly similar to ( 670) GUN7_ORYSA Endoglucanase 7 precursor (EC 3.2.1.4) (Endo-1,4-beta glucanase 7) (OsGLU10) - Oryza sativa (Rice)highly similar to ( 672) loc_os09g23084 12009.m05465 protein endogl…	PF00759	PTHR22298				AT2G32990.1	AtGH9B8,GH9B8	glycosyl hydrolase 9B8	25.33105246	8	0.314144385		1		0.943797648	52.38657352	7.426117038	3.87521744	2	1	1	8	8	8	2.53E-05	0.026042821	0.084532085		6.273823067	7.371945999	6.564559928		6.36	6.23	6.32	7.1	7.64		-0.823683514	1.147221595	-0.301870567
Gorai.010G143300_A	Chr10	36707026	36710852	-	Cell wall	cell wall.degradation.cellulases and beta -1,4-glucanases	highly similar to ( 921) AT5G49720 | Symbols: ATGH9A1, DEC, KOR, RSW2, IRX2, KOR1 | ATGH9A1 (ARABIDOPSIS THALIANA GLYCOSYL HYDROLASE 9A1); cellulase/ hydrolase, hydrolyzing O-glycosyl compounds | chr5:20197765-20200168 REVERSEhighly similar to ( 889) GUN9_ORYSA Endoglucanase 9 (EC 3.2.1.4) (Endo-1,4-beta glucanase 9) (OsGLU1) - Oryza sativa (Rice)highly similar to ( 889) loc_os03g21210 12003.m075…	PF00759	PTHR22298				AT5G49720.1	ATGH9A1,DEC,GH9A1,IRX2,KOR,KOR1,RSW2,TSD1	glycosyl hydrolase 9A1	194.859998	8	0.330027117		1		0.971460988	99.23987495	1.015707348	2.741164204	2	1	1	8	8	8	2.25E-06	0.343046247	0.136386898		8.755527097	9.903622579	9.18720163		8.81	8.88	8.63	9.87	9.93		-0.867095116	1.159744657	-0.1050199
Gorai.010G143300_D	Chr10	36707026	36710852	-	Cell wall	cell wall.degradation.cellulases and beta -1,4-glucanases	highly similar to ( 921) AT5G49720 | Symbols: ATGH9A1, DEC, KOR, RSW2, IRX2, KOR1 | ATGH9A1 (ARABIDOPSIS THALIANA GLYCOSYL HYDROLASE 9A1); cellulase/ hydrolase, hydrolyzing O-glycosyl compounds | chr5:20197765-20200168 REVERSEhighly similar to ( 889) GUN9_ORYSA Endoglucanase 9 (EC 3.2.1.4) (Endo-1,4-beta glucanase 9) (OsGLU1) - Oryza sativa (Rice)highly similar to ( 889) loc_os03g21210 12003.m075…	PF00759	PTHR22298				AT5G49720.1	ATGH9A1,DEC,GH9A1,IRX2,KOR,KOR1,RSW2,TSD1	glycosyl hydrolase 9A1	88.34220835	8	0.215148853		1		0.967383077	82.25080597	4.568799038	4.154085919	2	1	1	8	8	8	4.63E-06	0.065031628	0.075890541		8.287059864	9.203500477	8.669414272		8.34	8.46	8.12	9.21	9.2		-0.873021434	1.135230805	-0.035144887
Gorai.009G081100_D	Chr09	5862013	5865148	+	Cell wall	cell wall.degradation.cellulases and beta -1,4-glucanases	highly similar to ( 864) AT5G04885 | Symbols: | glycosyl hydrolase family 3 protein | chr5:1423369-1426628 FORWARDhighly similar to ( 894) loc_os03g53800 12003.m101132 protein periplasmic beta-glucosidase precursor, putative, expressedBglX Glyco_hydro_3 Glyco_hydro_3_C no original description	PF00933,PF01915					AT5G04885.1		Glycosyl hydrolase family protein	5.613551213	8	0.448931637		1		0.876192847	15.02957041	2.057314211	6.747157313	2	1	1	8	8	8	0.001952199	0.189387165	0.031739466		3.489029407	4.660597904	4.395515049		4.7	3.96	3.02	4.53	4.8		-1.090714014	0.72322706	0.312798921
Gorai.009G081100_A	Chr09	5862013	5865148	+	Cell wall	cell wall.degradation.cellulases and beta -1,4-glucanases	highly similar to ( 864) AT5G04885 | Symbols: | glycosyl hydrolase family 3 protein | chr5:1423369-1426628 FORWARDhighly similar to ( 894) loc_os03g53800 12003.m101132 protein periplasmic beta-glucosidase precursor, putative, expressedBglX Glyco_hydro_3 Glyco_hydro_3_C no original description	PF00933,PF01915					AT5G04885.1		Glycosyl hydrolase family protein	10.98128185	8	0.341162048		1		0.814076751	16.20693684	0.939387649	0.17489608	2	1	1	8	8	8	0.001535458	0.360821068	0.686796963		4.533988645	5.528789613	5.279358614		5.6	4.58	4.48	5.66	5.4		-1.174576979	0.776233005	0.287097491
Gorai.001G127600_D	Chr01	16150537	16157256	-	Cell wall	cell wall.degradation.cellulases and beta -1,4-glucanases	moderately similar to ( 494) AT5G20950 | Symbols: | glycosyl hydrolase family 3 protein | chr5:7107609-7110775 REVERSEmoderately similar to ( 496) loc_os03g53800 12003.m101132 protein periplasmic beta-glucosidase precursor, putative, expressedGlyco_hydro_3_C BglX Glyco_hydro_3 no original description	PF00933,PF01915					AT5G20950.1		Glycosyl hydrolase family protein	14.08027536	8	0.369482979		1		0.86764223	13.09685704	9.694865503	2.737416123	2	1	1	8	8	8	0.002996228	0.01436579	0.136619641		5.434941104	4.673992089	5.036460334		5.63	5.29	5.58	4.19	5.15		0.639084884	-0.923455797	-0.179159704
Gorai.008G140600_D	Chr08	39154734	39159241	+	Cell wall	cell wall.degradation.mannan-xylose-arabinose-fucose	nearly identical (1169) AT1G02640 | Symbols: BXL2, ATBXL2 | BXL2 (BETA-XYLOSIDASE 2); hydrolase, hydrolyzing O-glycosyl compounds | chr1:564293-567580 FORWARDhighly similar to ( 648) XYNB_PRUPE Putative beta-D-xylosidase (EC 3.2.1.-) (PpAz152) (Fragment) - Prunus persica (Peach)highly similar to ( 877) loc_os04g54810 12004.m10373 protein beta-D-xylosidase, putative, expressedGlyco_hydro_3_C BglX …	PF00933,PF01915			3.2.1.21	K05349	AT1G02640.1	ATBXL2,BXL2	beta-xylosidase 2	2.123101566	8	0.437744948		1		0.923263531	39.61674533	0.470202842	14.4313884	2	1	1	8	8	8	7.07E-05	0.512271524	0.005245123		3.286608404	4.541594295	4.145449052		4.5	3.63	2.94	4.3	4.78		-1.110388772	0.798318184	0.195821226
Gorai.001G143600_A	Chr01	19537336	19541597	-	Cell wall	cell wall.degradation.mannan-xylose-arabinose-fucose	nearly identical (1199) AT1G02640 | Symbols: BXL2, ATBXL2 | BXL2 (BETA-XYLOSIDASE 2); hydrolase, hydrolyzing O-glycosyl compounds | chr1:564293-567580 FORWARDhighly similar to ( 646) XYNB_PRUPE Putative beta-D-xylosidase (EC 3.2.1.-) (PpAz152) (Fragment) - Prunus persica (Peach)highly similar to ( 869) loc_os04g54810 12004.m10373 protein beta-D-xylosidase, putative, expressedBglX Glyco_hydro_3_C …	PF00933,PF01915			3.2.1.21	K05349	AT1G02640.1	ATBXL2,BXL2	beta-xylosidase 2	6.887887451	8	0.609618687		1		0.915631904	38.70911794	13.10783154	0.879910684	2	1	1	8	8	8	7.69E-05	0.006777938	0.375678053		4.096977573	5.339441351	4.695167133		3.98	4.34	3.85	5.76	4.92		-0.771538309	1.049441788	0.105180435
Gorai.007G119100_A	Chr07	9388484	9391784	+	Cell wall	cell wall.degradation.mannan-xylose-arabinose-fucose	moderately similar to ( 477) AT1G02310 | Symbols: | glycosyl hydrolase family protein 5 / cellulase family protein / (1-4)-beta-mannan endohydrolase, putative | chr1:458243-460652 REVERSEmoderately similar to ( 461) loc_os01g47400 12001.m10935 protein hydrolase, hydrolyzing O-glycosyl compounds, putative, expressedCOG3934 no original description	PF00150					AT1G02310.1	MAN1	Glycosyl hydrolase superfamily protein	5.646038513	8	2.491342405		1		0.989198878	233.4132983	5.736917288	0.212416384	2	1	1	8	8	8	8.06E-08	0.043502301	0.657150569		4.769534321	3.19902008	5.25363553		7.18	5.02	4.52	3.56	2.83		0.164168397	-0.970281902	0.513855619
Gorai.005G218000_A	Chr05	60082707	60086573	-	Cell wall	cell wall.degradation.mannan-xylose-arabinose-fucose	nearly identical (1209) AT5G64570 | Symbols: XYL4, ATBXL4 | XYL4; hydrolase, hydrolyzing O-glycosyl compounds / xylan 1,4-beta-xylosidase | chr5:25810227-25813309 REVERSEmoderately similar to ( 483) XYNB_PRUPE Putative beta-D-xylosidase (EC 3.2.1.-) (PpAz152) (Fragment) - Prunus persica (Peach)nearly identical (1120) loc_os04g54810 12004.m10373 protein beta-D-xylosidase, putative, expressedBglX G…	PF00933,PF01915					AT5G64570.1	ATBXL4,XYL4	beta-D-xylosidase 4	40.2734169	8	1.497781586		1		0.985018453	113.6160723	16.77310392	40.56464344	2	1	1	8	8	8	1.34E-06	0.003459207	0.00021616		6.821152914	8.117258881	6.580097636		5.25	6.24	7.4	8.24	7.99		-0.247728081	0.987126791	-0.477391621
Gorai.005G218000_D	Chr05	60082707	60086573	-	Cell wall	cell wall.degradation.mannan-xylose-arabinose-fucose	nearly identical (1209) AT5G64570 | Symbols: XYL4, ATBXL4 | XYL4; hydrolase, hydrolyzing O-glycosyl compounds / xylan 1,4-beta-xylosidase | chr5:25810227-25813309 REVERSEmoderately similar to ( 483) XYNB_PRUPE Putative beta-D-xylosidase (EC 3.2.1.-) (PpAz152) (Fragment) - Prunus persica (Peach)nearly identical (1120) loc_os04g54810 12004.m10373 protein beta-D-xylosidase, putative, expressedBglX G…	PF00933,PF01915					AT5G64570.1	ATBXL4,XYL4	beta-D-xylosidase 4	36.91394322	8	1.322271087		1		0.96081565	24.67926815	34.26703349	41.78411601	2	1	1	8	8	8	0.000378414	0.000381131	0.000195379		6.348473183	7.046046946	5.711894442		4.64	5.4	7.3	7.09	7		0.031985777	0.751922603	-0.625000627
Gorai.006G259500_A	Chr06	50048018	50052943	+	Cell wall	cell wall.degradation.mannan-xylose-arabinose-fucose	nearly identical (1164) AT5G49360 | Symbols: BXL1, ATBXL1 | BXL1 (BETA-XYLOSIDASE 1); hydrolase, hydrolyzing O-glycosyl compounds | chr5:20012179-20016659 REVERSEhighly similar to ( 663) XYNB_PRUPE Putative beta-D-xylosidase (EC 3.2.1.-) (PpAz152) (Fragment) - Prunus persica (Peach)highly similar to ( 879) loc_os04g54810 12004.m10373 protein beta-D-xylosidase, putative, expressedGlyco_hydro_3 Gly…	PF00933,PF01915					AT5G49360.1	ATBXL1,BXL1	beta-xylosidase 1	14.65594931	8	0.338036878		1		0.885316049	2.868488612	0.360477494	47.62836095	2	1	1	8	8	8	0.115025793	0.564857729	0.000124361		5.571264128	5.704997721	5.45887904		5.19	4.98	6.16	6.2	5.21		0.02454766	0.324209287	-0.227277609
Gorai.006G259500_D	Chr06	50048018	50052943	+	Cell wall	cell wall.degradation.mannan-xylose-arabinose-fucose	nearly identical (1164) AT5G49360 | Symbols: BXL1, ATBXL1 | BXL1 (BETA-XYLOSIDASE 1); hydrolase, hydrolyzing O-glycosyl compounds | chr5:20012179-20016659 REVERSEhighly similar to ( 663) XYNB_PRUPE Putative beta-D-xylosidase (EC 3.2.1.-) (PpAz152) (Fragment) - Prunus persica (Peach)highly similar to ( 879) loc_os04g54810 12004.m10373 protein beta-D-xylosidase, putative, expressedGlyco_hydro_3 Gly…	PF00933,PF01915					AT5G49360.1	ATBXL1,BXL1	beta-xylosidase 1	14.91730256	8	0.295203771		1		0.902657046	30.88214255	4.15218423	6.74781425	2	1	1	8	8	8	0.000172913	0.075945512	0.031733229		5.835594552	5.201600982	5.687958011		6.36	5.46	6.21	5.25	5.16		0.413303915	-0.958638769	0.093822959
Gorai.009G200500_D	Chr09	15526692	15529302	-	Cell wall	cell wall.degradation.mannan-xylose-arabinose-fucose	highly similar to ( 536) AT5G66460 | Symbols: | (1-4)-beta-mannan endohydrolase, putative | chr5:26538911-26540837 REVERSEmoderately similar to ( 486) loc_os01g47400 12001.m10935 protein hydrolase, hydrolyzing O-glycosyl compounds, putative, expressedCOG3934 no original description	PF00150					AT5G66460.1		Glycosyl hydrolase superfamily protein	40.7721043	8	0.330699239		1		0.993125865	608.1383328	192.2077993	145.5786081	2	1	1	8	8	8	1.82E-09	7.09E-07	2.06E-06		9.660440024	10.30465083	9.797300999		9.01	10.05	9.27	10.33	10.28		-0.354518469	0.934961209	-0.080571738
Gorai.009G200500_A	Chr09	15526692	15529302	-	Cell wall	cell wall.degradation.mannan-xylose-arabinose-fucose	highly similar to ( 536) AT5G66460 | Symbols: | (1-4)-beta-mannan endohydrolase, putative | chr5:26538911-26540837 REVERSEmoderately similar to ( 486) loc_os01g47400 12001.m10935 protein hydrolase, hydrolyzing O-glycosyl compounds, putative, expressedCOG3934 no original description	PF00150					AT5G66460.1		Glycosyl hydrolase superfamily protein	136.8252191	8	0.353651928		1		0.976449175	97.5960169	8.262380118	1.458296858	2	1	1	8	8	8	2.40E-06	0.020687523	0.261688436		8.874975275	9.612053433	8.964485584		8.18	9.03	8.72	9.68	9.55		-0.390437546	1.041606777	-0.216530983
Gorai.013G124200_D	Chr13	32012885	32015088	-	Cell wall	cell wall.degradation.mannan-xylose-arabinose-fucose	moderately similar to ( 279) AT1G09010 | Symbols: | glycoside hydrolase family 2 protein | chr1:2895259-2899287 REVERSEmoderately similar to ( 297) EBM_LILLO Mannosylglycoprotein endo-beta-mannosidase (EC 3.2.1.152) (Endo-beta-mannosidase) [Contains: Mannosylglycoprotein endo-beta-mannosidase 31 kDa subunit; Mannosylglycoprotein endo-beta-mannosidase 28 kDa subunit; Mannosylglycoprotein endo-mode…	PF02837					AT1G09010.1		glycoside hydrolase family 2 protein	13.0672395	8	0.81496881		1		0.728904668	7.433008806	8.643495556	4.038853278	2	1	1	8	8	8	0.014982967	0.018710152	0.07931631		4.825114778	3.95372515	3.753611652		3.31	4.69	4.96	3.26	4.65		0.940725889	-0.319776192	-0.609248861
Gorai.013G124200_A	Chr13	32012885	32015088	-	Cell wall	cell wall.degradation.mannan-xylose-arabinose-fucose	moderately similar to ( 279) AT1G09010 | Symbols: | glycoside hydrolase family 2 protein | chr1:2895259-2899287 REVERSEmoderately similar to ( 297) EBM_LILLO Mannosylglycoprotein endo-beta-mannosidase (EC 3.2.1.152) (Endo-beta-mannosidase) [Contains: Mannosylglycoprotein endo-beta-mannosidase 31 kDa subunit; Mannosylglycoprotein endo-beta-mannosidase 28 kDa subunit; Mannosylglycoprotein endo-mode…	PF02837					AT1G09010.1		glycoside hydrolase family 2 protein	11.81520032	8	0.691200848		1		0.753029096	7.686551224	10.06590462	4.56367149	2	1	1	8	8	8	0.013724436	0.013141483	0.065153242		4.858051707	3.880035753	3.880687762		3.78	4.72	5	3.15	4.61		0.955727409	-0.541966221	-0.54096776
Gorai.011G198200_A	Chr11	47882079	47887109	-	Cell wall	cell wall.degradation.mannan-xylose-arabinose-fucose	nearly identical (1145) AT5G49360 | Symbols: BXL1, ATBXL1 | BXL1 (BETA-XYLOSIDASE 1); hydrolase, hydrolyzing O-glycosyl compounds | chr5:20012179-20016659 REVERSEhighly similar to ( 687) XYNB_PRUPE Putative beta-D-xylosidase (EC 3.2.1.-) (PpAz152) (Fragment) - Prunus persica (Peach)highly similar to ( 865) loc_os04g54810 12004.m10373 protein beta-D-xylosidase, putative, expressedGlyco_hydro_3_C G…	PF00933,PF01915					AT5G49360.1	ATBXL1,BXL1	beta-xylosidase 1	20.59054575	8	0.73546517		1		0.887857795	22.25915312	37.88691223	1.830782968	2	1	1	8	8	8	0.000538415	0.000272429	0.213027373		5.530603127	4.911328879	5.008013417		6	4.66	6.4	4.36	5.47		0.346567381	-0.553719123	-0.413161389
Gorai.011G198200_D	Chr11	47882079	47887109	-	Cell wall	cell wall.degradation.mannan-xylose-arabinose-fucose	nearly identical (1145) AT5G49360 | Symbols: BXL1, ATBXL1 | BXL1 (BETA-XYLOSIDASE 1); hydrolase, hydrolyzing O-glycosyl compounds | chr5:20012179-20016659 REVERSEhighly similar to ( 687) XYNB_PRUPE Putative beta-D-xylosidase (EC 3.2.1.-) (PpAz152) (Fragment) - Prunus persica (Peach)highly similar to ( 865) loc_os04g54810 12004.m10373 protein beta-D-xylosidase, putative, expressedGlyco_hydro_3_C G…	PF00933,PF01915					AT5G49360.1	ATBXL1,BXL1	beta-xylosidase 1	10.03764573	8	0.914529332		1		0.945439874	55.14680531	21.83002564	3.781510295	2	1	1	8	8	8	2.09E-05	0.001597825	0.087719474		4.784288041	4.141494346	4.623925645		6.02	4.03	5.54	3.83	4.45		0.140668505	-0.705127365	-0.070338313
Gorai.009G223500_D	Chr09	17409511	17413893	-	Cell wall	cell wall.degradation.mannan-xylose-arabinose-fucose	nearly identical (1329) AT1G58370 | Symbols: RXF12, ATXYN1 | RXF12; endo-1,4-beta-xylanase/ hydrolase, hydrolyzing O-glycosyl compounds | chr1:21684751-21688209 FORWARDnearly identical (1036) loc_os07g27320 12007.m07007 protein hydrolase, hydrolyzing O-glycosyl compounds, putative, expressedGlyco_hydro_10 Glyco_10 XynA CBM_4_9 no original description	PF02018,PF00331					AT1G58370.1	ATXYN1,RXF12	glycosyl hydrolase family 10 protein / carbohydrate-binding domain-containing protein	5.842739809	8	1.138513584		1		0.811173693	11.8453659	5.433992016	1.112164142	2	1	1	8	8	8	0.00406098	0.048079624	0.32241771		2.117363828	2.537592907	2.461472508		3.92	1.79	2.44	1.67	3.4		-0.553200886	-0.007190092	-0.106094623
Gorai.008G282700_A	Chr08	55897316	55900320	+	Cell wall	cell wall.degradation.mannan-xylose-arabinose-fucose	moderately similar to ( 476) AT2G28100 | Symbols: ATFUC1 | ATFUC1 (alpha-L-fucosidase 1); alpha-L-fucosidase | chr2:11974803-11976489 FORWARDmoderately similar to ( 430) FUCO1_ORYSA Putative alpha-L-fucosidase 1 precursor (EC 3.2.1.51) (Alpha-L-fucoside fucohydrolase) - Oryza sativa (Rice)highly similar to ( 551) loc_os09g34920 12009.m06492 protein alpha-L-fucosidase 1 precursor, putative, expres…	PF01120,PF00754	PTHR10030				AT2G28100.1	ATFUC1,FUC1	alpha-L-fucosidase 1	11.53057421	8	0.332558065		1		0.939552496	24.37724091	2.967464165	5.858256671	2	1	1	8	8	8	0.000394784	0.123252337	0.041825051		5.825900119	6.212722882	5.569577223		4.86	5.6	6.05	6.25	6.17		0.017105589	0.837420841	-0.526465267
Gorai.008G282700_D	Chr08	55897316	55900320	+	Cell wall	cell wall.degradation.mannan-xylose-arabinose-fucose	moderately similar to ( 476) AT2G28100 | Symbols: ATFUC1 | ATFUC1 (alpha-L-fucosidase 1); alpha-L-fucosidase | chr2:11974803-11976489 FORWARDmoderately similar to ( 430) FUCO1_ORYSA Putative alpha-L-fucosidase 1 precursor (EC 3.2.1.51) (Alpha-L-fucoside fucohydrolase) - Oryza sativa (Rice)highly similar to ( 551) loc_os09g34920 12009.m06492 protein alpha-L-fucosidase 1 precursor, putative, expres…	PF01120,PF00754	PTHR10030				AT2G28100.1	ATFUC1,FUC1	alpha-L-fucosidase 1	2.826484216	8	0.416298171		1		0.904276066	15.27536223	28.53863685	23.75779757	2	1	1	8	8	8	0.001854513	0.000692339	0.001233393		4.577713249	3.90985186	3.710137367		3.37	3.88	5.27	3.88	3.94		0.865000528	-0.267307677	-0.605908416
Gorai.011G124800_A	Chr11	17668386	17671723	-	Cell wall	cell wall.degradation.mannan-xylose-arabinose-fucose	highly similar to ( 677) AT5G01930 | Symbols: | (1-4)-beta-mannan endohydrolase, putative | chr5:361189-362867 REVERSEhighly similar to ( 504) loc_os05g25480 12005.m06841 protein hydrolase, hydrolyzing O-glycosyl compounds, putative, expressedCOG3934 no original description	PF00150					AT5G01930.1		Glycosyl hydrolase superfamily protein	3.398425641	8	0.754620862		1		0.932639672	44.91594495	9.515745021	0.051148269	2	1	1	8	8	8	4.47E-05	0.015008238	0.826748362		4.929941961	3.210135173	3.966785443		4.32	4.67	5.19	2.91	3.51		1.013351157	-1.058106603	-0.146743139
[truncated: 10,314 more rows]
[truncated: 17 more columns]
