# Supplementary material for: RNA-seq analysis of short fiber mutants Ligon-lintless-1 (Li1) and – 2 (Li2) revealed important role of aquaporins in cotton (Gossypium hirsutum L.) fiber elongation
Source: BMC Plant Biol. 2015 Feb 27;15:65. doi: 10.1186/s12870-015-0454-0 (PMC4352256; doi:10.1186/s12870-015-0454-0)
Supplement: Additional file 5: — Sequences of primers used for RT-qPCR expression analysis. [file 12870_2015_454_MOESM5_ESM.xlsx]

## Sheet: Sheet1
Gene	Forward primer, 5'-3'	Reverse primer, 5'-3'
Gorai.002G002500	AGCCGAAAGGACTATGTGGA	GATGACGGTGGCTATGGTG
Gorai.002G245900	CCAGACCCATGAACAACTCC	ACAAGATCAACGGCCAGAAA
Gorai.002G248400	TTCCAAGCCAAGGACTACCA	AACAAAAGGGTGGCAATGAA
Gorai.003G136600	GTAAACCCTGCCGTCACCT	ATCCGAGCAACTGAGCAATC
Gorai.004G212800	TGGAGGGTAAAGAAGAGGATGT	AAAGAAGGGTGCTGCTGGT
Gorai.005G254400	CTGTGTTGGCTCCACTTCCT	CAGGCTTTGCCATTGTTGT
Gorai.006G166800	TGTGGTGGTGTTGGCATTCT	CTGCTGGGTTGATGTGTCCT
Gorai.007G100000	GGGACAACAGCACAGACAGA	AGTTGCCACAAACTCAGCAA
Gorai.008G033100	ACTTGGGTCGAGTGGTGGT	CCAAACATCTTGCAGGGTTC
Gorai.009G413000	ACTGACAACGGAGCAACCA	TCCAACGAAAGCACCAAAG
Gorai.009G418100	CATTGAGGTTGGTGGTGAGTT	TGATGTAGAGAAAGAGGAGAGTGG
Gorai.010G198800	CGGCACCTTTGTTCTTGTTT	GATTGGGATTGTGGCTAAGTG
Gorai.011G098100	CGCTTGTTGGACATGGAAG	TTTGCTTTTTGTGACCGATG
Gorai.011G239500	CACCTCCCCTGACGCTTGTT	ACAGCCCAAATGTCACTGCT
Gorai.011G253400	TACCTCCCCTGACGCATGTC	GCCAAAAACAGCCCGAATGT
Gorai.013G265400	GCCACATTACATTGGTGAGGAGT	TTGAGAACTTGAGAAGCAAGCAAG
